# Supplementary material for: Single cell analysis reveals the roles and regulatory mechanisms of type-I interferons in Parkinson’s disease
Source: Cell Commun Signal. 2024 Apr 2;22:212. doi: 10.1186/s12964-024-01590-1 (PMC10985960; doi:10.1186/s12964-024-01590-1)
Supplement: Supplementary file 3 — Additional file 3:. Table S5. In silico gene perturbation analysis results with Geneformer. [file 12964_2024_1590_MOESM3_ESM.xlsx]

## Sheet: Geneformer analysis results
In silico gene perturbation analysis results with Geneformer									I
Gene_name	Shift_away_start_state	Shift_to_goal_end	Start_state_vs_random_pval	Goal_end_vs_random_pval	Start_state_FDR	Goal_end_FDR	N_Detections	Sig
PTMA	0.00239352	0.00457886	1.65e-20	7.68e-44	7.82e-17	2.18e-40	372	1
SRGAP2	0.000512404	0.00366174	0.822154	2.53e-40	0.99979	6e-37	1326	1
ACTB	0.00131847	0.00360647	4.17e-15	2.07e-60	1.48e-11	9.8e-57	659	1
VIM	0.00118991	0.00352166	0.167329	1.44e-06	0.99979	0.000456101	109	1
CST3	3.6e-05	0.00330193	0.00703639	1.07e-27	0.99979	1.69e-24	570	1
ETV6	0.000708756	0.00306851	0.0732628	2.62e-28	0.99979	4.66e-25	1283	1
FKBP5	0.00062024	0.00277988	0.149384	2.07e-26	0.99979	2.94e-23	1307	1
RUNX1	0.000514999	0.00274721	0.134804	4.42e-24	0.99979	5.71e-21	1272	1
SRGN	0.000460089	0.00263597	0.178065	1.26e-16	0.99979	1.49e-13	542	1
SLC25A37	0.00071089	0.00256282	0.0915531	7.31e-13	0.99979	6.11e-10	1082	1
TYROBP	0.000662177	0.00233363	0.00243129	1.93e-13	0.99979	1.83e-10	324	1
DENND3	0.000460863	0.00228835	0.324011	3.85e-12	0.99979	2.6e-09	1155	1
DOCK2	0.000425192	0.00226107	0.496189	5.18e-16	0.99979	5.66e-13	1253	1
NFATC2	0.000510928	0.00213776	0.110218	1.91e-13	0.99979	1.83e-10	1312	1
ARHGAP15	0.000492483	0.00211633	0.17656	3.16e-12	0.99979	2.25e-09	1309	1
TBXAS1	0.000395924	0.00208727	0.507235	1.09e-11	0.99979	6.75e-09	1303	1
PLXDC2	3.23e-05	0.00208025	0.000532195	4.07e-09	0.472668	1.75e-06	1351	1
CD86	0.000414994	0.00204214	0.522547	1.63e-07	0.99979	5.79e-05	907	1
PIK3AP1	0.000481918	0.00203869	0.321726	2.14e-07	0.99979	7.42e-05	1044	1
ITPR2	0.000367736	0.00203733	0.746148	2.66e-11	0.99979	1.51e-08	1323	1
DOCK8	0.000385988	0.00203551	0.821701	6.22e-11	0.99979	3.16e-08	1326	1
PTPRE	0.000563778	0.00203393	0.00530719	6.1e-13	0.99979	5.42e-10	1093	1
ADAM28	0.00038992	0.0019941	0.51184	2.36e-09	0.99979	1.05e-06	1243	1
RUNX2	0.000391704	0.00198912	0.177892	8.59e-12	0.99979	5.55e-09	1136	1
ARHGAP24	0.000253268	0.00198694	0.892346	6.87e-11	0.99979	3.37e-08	1333	1
CSF1R	-0.000277635	0.00198545	6.08e-09	3.85e-05	1.73e-05	0.00978039	1168	1
CYRIB	0.000279797	0.00196798	0.401639	2.24e-10	0.99979	1.03e-07	1302	1
AOAH	0.000304445	0.0019369	0.549108	4.88e-11	0.99979	2.64e-08	1080	1
APBB1IP	0.000415934	0.00189748	0.295828	1.86e-10	0.99979	8.82e-08	1313	1
AUTS2	0.000403844	0.00188806	0.0828772	1.55e-12	0.99979	1.16e-09	696	1
SSH2	0.00033774	0.00184577	0.437187	2e-11	0.99979	1.18e-08	1338	1
ATP8B4	0.000497182	0.00184308	0.105117	5.95e-08	0.99979	2.28e-05	1128	1
CX3CR1	0.0005856	0.00181144	0.0175674	0.000111488	0.99979	0.0243731	430	1
ABCC4	0.000364481	0.00176673	0.876438	1.73e-06	0.99979	0.000535661	1128	1
PICALM	0.000368276	0.0017541	0.330518	1.51e-08	0.99979	5.94e-06	1312	1
FOXN3	0.000278397	0.00174224	0.883776	9.4e-09	0.99979	3.93e-06	1310	1
IPCEF1	0.000415928	0.00174183	0.100252	1.04e-05	0.99979	0.00289182	892	1
MGAT4A	0.000447441	0.00173625	0.0713233	1.09e-08	0.99979	4.41e-06	1231	1
SP100	0.000383883	0.00169628	0.166827	5.34e-07	0.99979	0.000176496	1121	1
RASSF8	0.00047325	0.00166851	0.00358446	1.06e-07	0.99979	3.85e-05	918	1
CHST11	0.000262031	0.00165337	0.714715	1.21e-05	0.99979	0.00325406	1329	1
RIN3	0.000334215	0.00164282	0.310074	2.49e-06	0.99979	0.000752635	1157	1
PALD1	0.000145551	0.00162179	0.800194	1.08e-06	0.99979	0.000348253	1190	1
PREX1	0.0003079	0.00158281	0.498424	4.63e-05	0.99979	0.0115521	1256	1
SORL1	0.000307816	0.00158253	0.584071	0.00017591	0.99979	0.0347179	1312	1
LRMDA	0.000108325	0.00157645	0.108903	4.83e-06	0.99979	0.00140136	1345	1
SKAP2	0.000217977	0.00156475	0.60465	5.21e-05	0.99979	0.0127699	1175	1
PELI1	0.000293867	0.00155894	0.457475	2.58e-06	0.99979	0.00076385	1011	1
MEF2A	0.000233529	0.00154649	0.615329	0.000152143	0.99979	0.0313326	1340	1
BMP2K	0.000295502	0.00153504	0.607433	8.6e-05	0.99979	0.0194385	1303	1
EPB41L2	0.000195657	0.00147036	0.902525	7.34e-05	0.99979	0.017388	1310	1
MIS18BP1	0.000546724	0.0014556	0.00652013	0.000156649	0.99979	0.0317997	710	1
SH3KBP1	0.000260535	0.00145216	0.314591	5.92e-06	0.99979	0.00168299	1163	1
CIITA	0.000334103	0.00141859	0.0518039	8.01e-05	0.99979	0.0186498	940	1
MBNL1	0.000169769	0.00138235	0.804249	0.000116333	0.99979	0.0250468	1299	1
TBC1D5	0.000293118	0.00136513	0.272879	0.000148501	0.99979	0.0310323	1211	1
ZEB2	-5.51e-06	0.0013458	0.225206	1.11e-05	0.99979	0.0030287	1202	1
IL1RAP	0.000307909	0.00132985	0.118809	0.000143102	0.99979	0.0303504	728	1
MEF2C	0.00036084	0.00131772	0.0145514	8.62e-05	0.99979	0.0194385	1266	1
CYTH1	-0.00021903	9.79e-05	0.0116536	1.34e-05	0.99979	0.0035195	773	1
PFN1	-3.3e-05	-0.0001114	0.327509	9.99e-05	0.99979	0.022186	183	1
IRAK4	-0.000164042	-0.000186087	0.180193	6e-05	0.99979	0.0144482	253	1
EEF1A1	-0.000662221	-0.000343194	8.78e-07	6.24e-08	0.00138667	2.33e-05	430	1
TMSB10	-0.000542582	-0.00036343	4.4e-08	5.01e-11	8.92e-05	2.64e-08	391	1
FIS1	-0.00054963	-0.000548014	0.0581204	0.000164226	0.99979	0.0328683	115	1
FGR	-0.000586395	-0.0006803	0.0306316	1.87e-05	0.99979	0.00483546	182	1
TPT1	-0.000892244	-0.00108875	2.96e-08	1.15e-12	7e-05	9.07e-10	499	1
MKNK2	-0.000793511	-0.00115388	0.00237994	2.5e-07	0.99979	8.45e-05	165	1
FTH1	-0.00293766	-0.00261887	1.65e-48	1.08e-36	1.17e-44	2.2e-33	474	1
GRID2	-0.00166816	-0.00515722	2.5e-07	4.92e-48	0.000443933	1.75e-44	545	1
FTL	-0.000270788	-0.00887248	0.00233553	8.02e-136	0.99979	5.7e-132	809	1
TMSB4X	-0.0112608	-0.0212017	1.87e-165	3.13e-264	2.65e-161	4.45e-260	639	1
EVC	0.0151917	0.0273077	0.0868946	0.0863153	0.99979	0.923471	1	0
TNNI3K	0.0134637	0.0259125	0.0881208	0.086767	0.99979	0.923471	1	0
MYCN	0.0172595	0.0257168	0.0854489	0.0868436	0.99979	0.923471	1	0
ERICH2	0.0143566	0.0219235	0.793459	0.695268	0.99979	0.979337	2	0
TEAD2	0.0131098	0.0199529	0.0883664	0.0900355	0.99979	0.923471	1	0
SHCBP1L	0.00639743	0.0187129	0.114036	0.0915766	0.99979	0.923471	1	0
FAM167B	0.0059005	0.0182623	0.120404	0.0921775	0.99979	0.923471	1	0
ARHGAP36	0.010523	0.0181934	0.0925732	0.0922914	0.99979	0.923471	1	0
SPAM1	0.00741053	0.0168843	0.104419	0.0939993	0.99979	0.923471	1	0
ENTPD2	0.00983259	0.0160438	0.602248	0.588433	0.99979	0.971737	2	0
OR4D9	0.00920773	0.0160328	0.0961195	0.0953604	0.99979	0.923471	1	0
ARG1	0.0090453	0.0157938	0.0965912	0.0956014	0.99979	0.923471	1	0
AMACR	0.00888783	0.015778	0.0972183	0.0956221	0.99979	0.923471	1	0
EFHC2	0.00647539	0.0151948	0.123422	0.00594563	0.99979	0.455236	3	0
CLMP	0.00890231	0.0151715	0.886446	0.907434	0.99979	0.998938	2	0
POTEI	0.00508529	0.0149704	0.133128	0.0970508	0.99979	0.923471	1	0
NEIL3	0.00970465	0.0148978	0.0947976	0.0972253	0.99979	0.923471	1	0
NDC80	0.0112218	0.0147303	0.0911247	0.0975401	0.99979	0.923471	1	0
SCN4B	0.00369811	0.0146214	0.174425	0.0977645	0.99979	0.923471	1	0
PRY2	0.0103795	0.0144942	0.0929702	0.0980174	0.99979	0.923471	1	0
ZNF534	0.00604395	0.014061	0.163257	0.207289	0.99979	0.925113	3	0
C6orf118	0.00693309	0.0138422	0.108218	0.0994176	0.99979	0.923471	1	0
ANKRD33B	0.00617389	0.0134896	0.0175417	0.00690511	0.99979	0.49808	3	0
DYDC2	0.00719446	0.0131341	0.106075	0.101411	0.99979	0.923471	1	0
SOX11	0.00836627	0.0129028	0.478911	0.396754	0.99979	0.949353	3	0
FAM25G	0.00675494	0.0128633	0.109972	0.102157	0.99979	0.923471	1	0
CLGN	0.00814766	0.0128596	0.100511	0.102164	0.99979	0.923471	1	0
LRATD1	0.00771377	0.012813	0.0331599	0.103451	0.99979	0.923471	2	0
CCK	0.00544864	0.012702	0.126848	0.102879	0.99979	0.923471	1	0
SPIB	0.00734544	0.012196	0.104837	0.104808	0.99979	0.923471	1	0
SPATA48	0.00525123	0.0119637	0.130038	0.105768	0.99979	0.923471	1	0
STC1	0.0089643	0.0118911	0.0968974	0.106045	0.99979	0.923471	1	0
CNN1	0.00772393	0.0117721	0.102718	0.106615	0.99979	0.923471	1	0
ASPDH	0.00724387	0.011746	0.229479	0.814997	0.99979	0.990479	2	0
AKNAD1	0.00257427	0.0117289	0.250041	0.0311692	0.99979	0.845518	2	0
SLC36A3	0.0053829	0.0117043	0.127825	0.106848	0.99979	0.923471	1	0
E2F8	0.00818437	0.0115142	0.100346	0.107687	0.99979	0.923471	1	0
LBX2	0.00803212	0.011504	0.0263269	0.0701805	0.99979	0.923471	3	0
RAB25	0.0075689	0.0114326	0.103542	0.108119	0.99979	0.923471	1	0
OTOGL	0.00632165	0.0113967	0.256469	0.282389	0.99979	0.937341	3	0
CPA4	0.00155371	0.0113709	0.421811	0.108409	0.99979	0.923471	1	0
ZBTB42	0.00410503	0.0113285	0.106404	0.0162047	0.99979	0.683291	3	0
NECAB2	0.00505328	0.0111327	0.133872	0.109541	0.99979	0.923471	1	0
EGF	0.00677556	0.0111301	0.0117712	0.0105893	0.99979	0.578744	3	0
OR51I2	0.00263771	0.0110096	0.156724	0.0901387	0.99979	0.923471	2	0
SRL	0.00260597	0.0107867	0.249103	0.111373	0.99979	0.923471	1	0
GOLT1A	0.00778508	0.0107203	0.0714528	0.20162	0.99979	0.925113	2	0
MID2	0.0077256	0.010411	0.102707	0.113625	0.99979	0.923471	1	0
PODN	0.00589785	0.0102873	0.193077	0.250283	0.99979	0.931331	2	0
ADGRB1	0.00648167	0.010269	0.242687	0.078258	0.99979	0.923471	5	0
LINC01546	0.00235796	0.0101757	0.276896	0.114943	0.99979	0.923471	1	0
KLHL4	0.00584256	0.0101726	0.00768248	0.00515734	0.99979	0.441481	8	0
ITPRID1	0.00601995	0.0101403	0.343329	0.207767	0.99979	0.925113	2	0
DNASE1L2	0.00576267	0.010106	0.447963	0.858606	0.99979	0.994718	2	0
C16orf92	0.00385055	0.0100853	0.0566194	0.0628503	0.99979	0.916348	2	0
CA1	0.00496346	0.0100693	0.298884	0.192942	0.99979	0.925113	3	0
PRDM12	0.0051024	0.0100652	0.132855	0.115527	0.99979	0.923471	1	0
C15orf62	0.00607151	0.0100587	0.11819	0.115615	0.99979	0.923471	1	0
LRRC72	0.00563836	0.0100327	0.12402	0.115799	0.99979	0.923471	1	0
SCN3B	0.00658486	0.00984828	0.594595	0.728912	0.99979	0.984956	3	0
LINC02108	0.00656332	0.0098324	0.0567496	0.0890121	0.99979	0.923471	4	0
DCDC2	0.00503139	0.009755	0.0403869	0.0551044	0.99979	0.904989	7	0
MATN1	0.00624978	0.00973624	0.115743	0.11747	0.99979	0.923471	1	0
TLL1	0.00721449	0.0095678	0.0286162	0.129178	0.99979	0.923471	2	0
GAS2L2	0.00363111	0.00945598	0.177645	0.119357	0.99979	0.923471	1	0
SMIM22	0.004848	0.00942242	0.138369	0.119719	0.99979	0.923471	1	0
FSCN2	0.00458234	0.00940251	0.145005	0.119913	0.99979	0.923471	1	0
PROKR2	0.00437385	0.00934923	0.150335	0.120313	0.99979	0.923471	1	0
DIPK1B	0.00415158	0.009332	0.156495	0.120454	0.99979	0.923471	1	0
THAP5	0.00506705	0.00924987	0.133562	0.121026	0.99979	0.923471	1	0
LAG3	0.00363356	0.00923663	0.772394	0.480912	0.99979	0.961414	3	0
RBP4	0.00604391	0.00919384	0.118521	0.121417	0.99979	0.923471	1	0
PGF	0.00393188	0.00891983	0.164416	0.123724	0.99979	0.923471	1	0
TAC3	0.00211486	0.00885701	0.52908	0.217035	0.99979	0.927447	2	0
C7orf25	0.00631753	0.00880694	0.0794466	0.177979	0.99979	0.923471	2	0
IL17RB	0.00577334	0.0087381	0.287681	0.391938	0.99979	0.948614	2	0
PDZRN4	0.00563511	0.0087125	0.259818	0.197134	0.99979	0.925113	2	0
ARR3	0.00568157	0.00864631	0.123433	0.12628	0.99979	0.923471	1	0
CA12	0.0037425	0.0086238	0.938513	0.913847	0.99979	0.998938	3	0
GALNTL5	0.00222456	0.0085865	0.225282	0.0337937	0.99979	0.860589	2	0
KLHDC9	0.00417417	0.00851476	0.0516762	0.0312978	0.99979	0.845518	2	0
KCNN2	0.00336687	0.00850943	0.169237	0.0175157	0.99979	0.70792	4	0
ITGAD	0.00410759	0.0084998	0.157902	0.127782	0.99979	0.923471	1	0
ESPN	0.00379545	0.0084972	0.101618	0.0359535	0.99979	0.862472	7	0
NR2F2	0.00497112	0.00837061	0.104588	0.177023	0.99979	0.923471	2	0
GSTM5	0.00374558	0.00832947	0.265047	0.0258756	0.99979	0.808115	9	0
CADM3	0.00272952	0.00831918	0.169516	0.0939685	0.99979	0.923471	4	0
PRMT8	0.00373733	0.00824508	0.224926	0.0443409	0.99979	0.881236	2	0
GPD1	0.00133768	0.00823814	0.373461	0.123087	0.99979	0.923471	2	0
KCNE5	0.00558369	0.00814888	0.189992	0.3428	0.99979	0.945152	4	0
ST6GALNAC5	0.0030295	0.00814858	0.149574	0.174833	0.99979	0.923471	2	0
HUNK	0.00474016	0.00812854	0.388391	0.848202	0.99979	0.994037	4	0
SPINK13	0.0054965	0.0081231	0.125984	0.131751	0.99979	0.923471	1	0
STOML3	-0.000788748	0.00803959	0.650103	0.132645	0.99979	0.923471	1	0
LGR6	0.00436987	0.00803876	0.0229753	0.0194588	0.99979	0.747322	3	0
LAMA4	0.00448513	0.00802227	0.121906	0.0925595	0.99979	0.923471	5	0
C3orf52	0.00670561	0.00796884	0.00522216	0.221432	0.99979	0.929833	4	0
FGF10	0.0038228	0.00796825	0.0890245	0.161654	0.99979	0.923471	3	0
EME1	0.00473838	0.00787278	0.0461644	0.0648282	0.99979	0.91759	4	0
CDH17	0.00599825	0.00786823	0.119151	0.134493	0.99979	0.923471	1	0
DYNLT4	0.0040642	0.00785559	0.159371	0.134719	0.99979	0.923471	1	0
TNIP3	0.00325781	0.00779578	0.156234	0.0442209	0.99979	0.881236	7	0
NTF3	0.0012058	0.00776571	0.515291	0.135797	0.99979	0.923471	1	0
KCNIP3	0.00374831	0.00771062	0.255942	0.210865	0.99979	0.925113	5	0
TEX49	0.00217599	0.00762397	0.234338	0.192141	0.99979	0.925113	2	0
CHRNA1	0.00580029	0.00758971	0.0849573	0.252057	0.99979	0.931331	4	0
MSC-AS1	0.00461022	0.00757571	0.0171992	0.0277476	0.99979	0.836738	3	0
GABRA6	0.00339881	0.00755981	0.0767762	0.51631	0.99979	0.967281	2	0
PACSIN1	0.00441146	0.00754207	0.286064	0.144405	0.99979	0.923471	5	0
ACP7	0.00491191	0.00752968	0.21076	0.423122	0.99979	0.951207	5	0
DNAJB7	0.00227731	0.00751528	0.301268	0.348613	0.99979	0.945152	2	0
B3GNT7	0.00507778	0.00742236	0.125792	0.185413	0.99979	0.925113	2	0
CDH7	0.00386623	0.00741538	0.694589	0.356182	0.99979	0.946129	6	0
NUTM2B	0.00292891	0.0073992	0.221112	0.140959	0.99979	0.923471	1	0
PRDM8	0.00387218	0.00729656	0.118279	0.0502628	0.99979	0.896789	3	0
ACY1	0.00338495	0.00727963	0.19044	0.142745	0.99979	0.923471	1	0
TESMIN	0.00465429	0.00726287	0.0693333	0.642913	0.99979	0.974294	9	0
PRDM7	0.00512958	0.00725853	0.132351	0.14299	0.99979	0.923471	1	0
GSG1	0.00402385	0.00721848	0.160891	0.143629	0.99979	0.923471	1	0
GABRA1	0.00325765	0.00721408	0.145377	0.0107637	0.99979	0.582825	4	0
PKMYT1	0.00629571	0.00716031	0.0307413	0.0920683	0.99979	0.923471	2	0
PXDN	0.00423004	0.00708369	0.215558	0.135655	0.99979	0.923471	3	0
ITM2A	0.00270899	0.00706476	0.773163	0.77618	0.99979	0.988446	4	0
ALOX12B	0.00433606	0.00698066	0.151221	0.147797	0.99979	0.923471	1	0
E2F7	0.00387399	0.00693619	0.0482987	0.0635805	0.99979	0.916348	4	0
STAC	0.00486129	0.00690085	0.138033	0.149277	0.99979	0.923471	1	0
CELF4	0.00512324	0.00688777	0.0327754	0.41075	0.99979	0.950197	8	0
AURKC	0.000927091	0.00688016	0.491902	0.342198	0.99979	0.945152	3	0
EBF2	0.00366273	0.00686467	0.363141	0.0866044	0.99979	0.923471	2	0
FSTL1	0.00273353	0.00686419	0.236859	0.149981	0.99979	0.923471	1	0
TMPRSS13	0.00501239	0.00686165	0.277688	0.267807	0.99979	0.93316	3	0
HFM1	0.00349815	0.00685114	0.222728	0.0432092	0.99979	0.879666	6	0
SDR16C5	0.00128353	0.00683138	0.852589	0.052491	0.99979	0.901949	2	0
SCTR	0.00414995	0.00683111	0.425594	0.465956	0.99979	0.960115	3	0
GLI2	0.0044855	0.00681093	0.391351	0.537125	0.99979	0.969825	4	0
IP6K3	0.00353521	0.00675896	0.0926372	0.0889341	0.99979	0.923471	2	0
TMSB15B	0.00375822	0.0067547	0.189501	0.162155	0.99979	0.923471	4	0
LHFPL4	0.00409552	0.00674118	0.169661	0.0966525	0.99979	0.923471	6	0
KCNH2	0.00247053	0.00669982	0.0419611	0.0036173	0.99979	0.377955	5	0
B3GALT5-AS1	0.00680926	0.00669369	0.0377235	0.503608	0.99979	0.965219	2	0
TUSC3	0.0030567	0.00669273	0.385244	0.220349	0.99979	0.928973	9	0
TSPYL6	0.00367641	0.00666201	0.175538	0.153105	0.99979	0.923471	1	0
PEDS1	0.00238538	0.00665504	0.273657	0.153184	0.99979	0.923471	1	0
KCNRG	0.00307669	0.00664572	0.350386	0.417668	0.99979	0.951207	3	0
INSYN1	0.00374991	0.00660709	0.590942	0.199184	0.99979	0.925113	2	0
TBPL2	0.00125515	0.00659153	0.922307	0.758001	0.99979	0.9881	8	0
PRCD	0.00310735	0.00655862	0.26963	0.71359	0.99979	0.984052	5	0
NDST4	0.00383595	0.00653222	0.0969698	0.0716049	0.99979	0.923471	2	0
SYN1	0.00344998	0.00650422	0.10243	0.111101	0.99979	0.923471	11	0
TBX10	0.00251677	0.00647626	0.193829	0.0253645	0.99979	0.802739	3	0
ATP2B3	0.000666877	0.00643033	0.608322	0.178653	0.99979	0.923471	3	0
MYO1H	0.00197499	0.00639836	0.136044	0.055831	0.99979	0.904989	6	0
ZNF774	0.00239119	0.00638784	0.381615	0.443024	0.99979	0.95218	4	0
TRAIP	0.00463266	0.00637814	0.119657	0.195484	0.99979	0.925113	6	0
CDK5R1	0.0029855	0.00637782	0.0384694	0.00792727	0.99979	0.526416	8	0
TICRR	0.00232348	0.00636035	0.129605	0.0503227	0.99979	0.896789	2	0
HHLA2	0.00488657	0.0063588	0.0406729	0.0828282	0.99979	0.923471	2	0
GPR171	0.00261015	0.00633407	0.485003	0.361057	0.99979	0.946129	2	0
EYA1	0.00232488	0.00627756	0.445993	0.0702759	0.99979	0.923471	8	0
MND1	0.00312972	0.00624293	0.0905556	0.0553263	0.99979	0.904989	2	0
DBNDD1	0.00288233	0.00622523	0.106891	0.0590734	0.99979	0.915483	2	0
BCO1	0.00389656	0.00621653	0.0921657	0.0929599	0.99979	0.923471	4	0
WTIP	0.00280775	0.0062111	0.136793	0.141314	0.99979	0.923471	6	0
DNAH3	0.0039253	0.00620863	0.0100264	0.0200155	0.99979	0.749507	9	0
HAL	0.000617683	0.00619433	0.6411	0.140632	0.99979	0.923471	3	0
TMEM262	0.00332493	0.00618029	0.194185	0.163304	0.99979	0.923471	1	0
NLGN3	0.00219445	0.00617837	0.484821	0.163745	0.99979	0.923471	11	0
PTGER1	0.00154358	0.00617629	0.424157	0.163367	0.99979	0.923471	1	0
RCOR2	0.00403014	0.00617117	0.0723291	0.0773454	0.99979	0.923471	2	0
GRIN3B	0.00103766	0.00615974	0.999473	0.410904	0.999908	0.950197	3	0
CENPF	0.00263236	0.00612497	0.0562313	0.0114674	0.99979	0.588272	15	0
SLITRK3	0.00326723	0.00612444	0.0984853	0.0985152	0.99979	0.923471	2	0
MCM10	0.00464416	0.00610389	0.0320139	0.297695	0.99979	0.938504	3	0
LRRD1	0.00520775	0.00608283	0.0933188	0.430689	0.99979	0.95218	2	0
ALKAL2	0.00192191	0.0060663	0.61071	0.749072	0.99979	0.9881	3	0
MUC13	0.00332481	0.00606306	0.673177	0.364247	0.99979	0.946129	3	0
RND1	0.00230616	0.00605601	0.284191	0.165919	0.99979	0.923471	1	0
STXBP5L	0.00355064	0.00604973	0.108216	0.155557	0.99979	0.923471	12	0
PPP2R2C	0.00233531	0.00602293	0.399842	0.327362	0.99979	0.941935	7	0
CLDN6	0.00409481	0.00599819	0.0675915	0.0804932	0.99979	0.923471	2	0
WDR86	0.00289971	0.00599614	0.153943	0.238264	0.99979	0.931331	2	0
UCP1	0.0028435	0.00587231	0.227585	0.170815	0.99979	0.923471	1	0
WRAP53	0.00378773	0.00583847	0.000401203	0.0175458	0.407221	0.70792	20	0
CAMK1G	0.00250375	0.00583595	0.259611	0.171824	0.99979	0.923471	1	0
EDAR	0.00251639	0.00581521	0.821974	0.51799	0.99979	0.967359	2	0
IL22RA1	0.00417513	0.00580198	0.155853	0.172542	0.99979	0.923471	1	0
CHRNB2	0.00186157	0.00579554	0.357227	0.172695	0.99979	0.923471	1	0
ADRA1A	0.00404459	0.00578749	0.203782	0.307885	0.99979	0.940099	2	0
TLCD3B	0.00140917	0.00577903	0.458631	0.173033	0.99979	0.923471	1	0
OTOP1	0.00430766	0.00577334	0.607697	0.825043	0.99979	0.990626	5	0
JSRP1	0.00278526	0.00577086	0.232331	0.173318	0.99979	0.923471	1	0
HEY1	0.0034664	0.00576445	0.176223	0.165654	0.99979	0.923471	2	0
CUZD1	0.00102969	0.00574949	0.973685	0.768338	0.99979	0.9881	8	0
HHIP	0.00318346	0.00573094	0.225092	0.272804	0.99979	0.93316	6	0
SBK1	0.00170259	0.00570115	0.300324	0.274114	0.99979	0.934839	3	0
MYL9	0.00315579	0.00569326	0.738232	0.469524	0.99979	0.960115	6	0
PRELP	0.00212204	0.00567378	0.528836	0.318418	0.99979	0.941655	6	0
IGSF1	0.00287846	0.00566203	0.554515	0.587663	0.99979	0.971626	6	0
TRAPPC5	0.00254141	0.00564186	0.942859	0.67919	0.99979	0.977782	21	0
SCNN1D	0.00240825	0.00564143	0.937626	0.322255	0.99979	0.941655	10	0
PARD6G	0.00356763	0.00562607	0.429487	0.573953	0.99979	0.97159	11	0
FAM124A	0.00231559	0.00562098	0.13745	0.0523921	0.99979	0.901949	9	0
DELEC1	0.00289271	0.00561087	0.184717	0.0306843	0.99979	0.845518	8	0
TMEM196	0.000345707	0.00559413	0.786357	0.458096	0.99979	0.956199	3	0
SPACA5	0.00543469	0.00559312	0.139664	0.311923	0.99979	0.940242	2	0
HES2	0.00579202	0.00557673	0.14421	0.440321	0.99979	0.95218	2	0
CA6	0.00414354	0.00557184	0.156804	0.178292	0.99979	0.923471	1	0
RIMS4	0.00411498	0.00556457	0.157699	0.178516	0.99979	0.923471	1	0
CHGB	0.00169072	0.00553891	0.369404	0.0599641	0.99979	0.915483	2	0
SLC52A3	0.00325549	0.0055244	0.198352	0.17958	0.99979	0.923471	1	0
ZIC2	0.00280827	0.005521	0.230427	0.17967	0.99979	0.923471	1	0
LMCD1	0.00184614	0.00550653	0.123593	0.0197481	0.99979	0.749507	14	0
DAND5	0.000875533	0.00549668	0.881853	0.0648914	0.99979	0.91759	2	0
EOLA2	0.00299078	0.00549498	0.00988287	0.00913887	0.99979	0.53923	11	0
TMEM178A	0.00362811	0.00546923	0.00984041	0.0237795	0.99979	0.794651	12	0
ERICH3	0.00367778	0.0054667	0.175416	0.181367	0.99979	0.923909	1	0
ZNF804B	0.00111456	0.00539009	0.805302	0.756835	0.99979	0.9881	4	0
C16orf89	0.00251291	0.00538668	0.094888	0.0472595	0.99979	0.893029	8	0
SLC47A2	0.000237167	0.00534511	0.83492	0.336899	0.99979	0.942921	3	0
CTLA4	0.00239971	0.00534174	0.142579	0.0614416	0.99979	0.916031	2	0
TOX2	0.000614256	0.00533168	0.990859	0.0775503	0.99979	0.923471	4	0
CAPN8	0.00289702	0.00533024	0.181271	0.281615	0.99979	0.937341	3	0
MIP	0.00266981	0.00532916	0.220425	0.0943344	0.99979	0.923471	2	0
GALNT13	0.00243807	0.00532155	0.340136	0.035172	0.99979	0.862356	15	0
SYT7	0.00165898	0.00531933	0.43707	0.742166	0.99979	0.986768	2	0
APOH	0.00335748	0.0053155	0.112447	0.174407	0.99979	0.923471	4	0
EFNB3	0.00383732	0.00531068	0.265795	0.36053	0.99979	0.946129	2	0
WFDC2	0.000864744	0.00528282	0.63478	0.187501	0.99979	0.925113	1	0
ECT2L	0.00276715	0.00528104	0.146447	0.218989	0.99979	0.927729	6	0
MYL4	-0.00352538	0.00527948	0.179923	0.187628	0.99979	0.925113	1	0
ELAVL3	0.00315851	0.00527931	0.010753	0.0648151	0.99979	0.91759	15	0
ZNF416	0.00244785	0.00527335	0.910138	0.417397	0.99979	0.951207	6	0
HAUS4	0.00181025	0.00526491	0.569996	0.292486	0.99979	0.937341	5	0
PPEF2	0.000918965	0.00526359	0.433683	0.590854	0.99979	0.971752	3	0
KCNH3	0.00361758	0.00523406	0.297078	0.350298	0.99979	0.945152	3	0
STK32A	0.00267904	0.00520952	0.230259	0.103008	0.99979	0.923471	4	0
SRRM3	0.00183611	0.00520949	0.600308	0.552278	0.99979	0.970235	7	0
TCAP	0.00281026	0.00520641	0.235598	0.171095	0.99979	0.923471	7	0
EBF3	-0.0016765	0.00520402	0.402356	0.190006	0.99979	0.925113	1	0
LINC02901	-5.55e-05	0.00520048	0.980507	0.896553	0.99979	0.997574	2	0
F2RL1	0.00287951	0.00516787	0.00947425	0.00342482	0.99979	0.368688	15	0
NOL12	0.00618772	0.00516272	0.0412092	0.838654	0.99979	0.992855	3	0
LRRN4CL	0.0018971	0.00515717	0.350331	0.19151	0.99979	0.925113	1	0
LGSN	0.00261879	0.0051277	0.0594524	0.127429	0.99979	0.923471	6	0
CRTAC1	0.00154094	0.00512522	0.376814	0.114183	0.99979	0.923471	3	0
CDCA8	0.00283474	0.00511948	0.113326	0.00827461	0.99979	0.530312	6	0
ADAM11	0.00277949	0.00511453	0.778471	0.694019	0.99979	0.979152	6	0
DPY19L2	0.000877833	0.00510816	0.759883	0.182303	0.99979	0.923909	10	0
SPAAR	0.00306952	0.00510639	0.210904	0.193389	0.99979	0.925113	1	0
CACNA1G	0.00114238	0.00509441	0.418847	0.11987	0.99979	0.923471	3	0
FAM43A	0.000210573	0.00509027	0.758504	0.084281	0.99979	0.923471	6	0
TSPAN12	0.00398609	0.00509003	0.131738	0.22539	0.99979	0.930503	2	0
ARPC4	-0.00016129	0.00508213	0.911172	0.194364	0.99979	0.925113	1	0
BMPER	0.00209787	0.00508009	0.976966	0.163036	0.99979	0.923471	4	0
THSD8	0.00342514	0.00507641	0.359116	0.837208	0.99979	0.992801	3	0
KCNF1	0.00315422	0.00507128	0.204691	0.194948	0.99979	0.925113	1	0
TEAD3	0.00332822	0.00505935	0.0247105	0.0486775	0.99979	0.896044	5	0
MSMP	0.00111075	0.0050569	0.473444	0.0364962	0.99979	0.862913	4	0
COL4A3	0.004134	0.00504619	0.00162139	0.0336528	0.886154	0.860487	9	0
P2RX6	0.00263482	0.00504285	0.246086	0.195844	0.99979	0.925113	1	0
GSG1L	0.00183676	0.00504206	0.581456	0.30779	0.99979	0.940099	3	0
PRR18	0.000816872	0.00503796	0.848628	0.331105	0.99979	0.941941	6	0
POLE3	0.0014132	0.00502069	0.499922	0.0765387	0.99979	0.923471	29	0
ALX4	0.00137085	0.00500691	0.469231	0.197225	0.99979	0.925113	1	0
PET117	0.00162218	0.00500505	0.268135	0.0820888	0.99979	0.923471	4	0
F7	0.00203156	0.00500372	0.274154	0.229033	0.99979	0.930745	2	0
WDR97	0.00116137	0.00499807	0.666861	0.924325	0.99979	0.998938	8	0
PRSS54	0.000204861	0.00498748	0.917809	0.1979	0.99979	0.925113	1	0
REEP1	0.00135843	0.00497341	0.573287	0.136316	0.99979	0.923471	9	0
SAPCD2	0.00232683	0.00497256	0.237842	0.0761807	0.99979	0.923471	4	0
GIMAP5	0.00201708	0.0049686	0.755606	0.322046	0.99979	0.941655	7	0
B3GAT1	0.00318348	0.00496726	0.403885	0.556079	0.99979	0.971207	5	0
KCNJ3	-0.0033949	0.00494047	0.510245	0.689391	0.99979	0.978567	3	0
ARHGEF25	0.0017392	0.0049364	0.381693	0.200189	0.99979	0.925113	1	0
CLDN16	0.0020808	0.00490727	0.319279	0.0629729	0.99979	0.916348	3	0
C4orf36	0.00249285	0.00489906	0.233138	0.0722145	0.99979	0.923471	4	0
RBFOX3	0.00303293	0.00488338	0.0460355	0.295388	0.99979	0.93777	6	0
SLC7A9	0.00305642	0.00486848	0.0109007	0.0200159	0.99979	0.749507	12	0
PRSS27	0.00359398	0.00486696	0.179277	0.203113	0.99979	0.925113	1	0
GJC1	0.0010883	0.0048412	0.700632	0.293585	0.99979	0.937341	5	0
SUSD2	0.00100579	0.00483358	0.813374	0.25142	0.99979	0.931331	3	0
TAF7L	0.00153926	0.00482708	0.841185	0.217437	0.99979	0.927447	2	0
BICDL1	0.00163794	0.00482356	0.819432	0.44811	0.99979	0.952913	7	0
	0.00278276	0.00482121	0.220484	0.119699	0.99979	0.923471	2	0
SRD5A2	0.00204878	0.00481093	0.376416	0.163488	0.99979	0.923471	4	0
SELENOV	0.00255191	0.00480121	0.254507	0.205782	0.99979	0.925113	1	0
ST20-AS1	0.00146176	0.0048001	0.349618	0.173731	0.99979	0.923471	3	0
LRRC73	0.00315344	0.00478923	0.204735	0.206378	0.99979	0.925113	1	0
FNDC4	0.00194587	0.00478894	0.230825	0.0543567	0.99979	0.901949	4	0
TEKT1	0.000436743	0.00478508	0.623639	0.0293475	0.99979	0.844187	3	0
PKHD1	0.00211477	0.00477058	0.429229	0.273333	0.99979	0.933668	2	0
GLIPR1L1	0.00197606	0.0047697	0.709138	0.933387	0.99979	0.998938	6	0
HPSE2	0.00236462	0.00476582	0.115191	0.0676999	0.99979	0.923471	31	0
ROM1	0.00149602	0.00476491	0.983955	0.451309	0.99979	0.952913	7	0
CCDC110	0.00289561	0.00475401	0.209103	0.271098	0.99979	0.93316	3	0
ABCA6	0.00304753	0.0047125	0.0658104	0.104823	0.99979	0.923471	3	0
ESPL1	0.00191039	0.00471067	0.562462	0.474371	0.99979	0.960115	3	0
MEOX1	0.00252214	0.00469437	0.11039	0.076247	0.99979	0.923471	2	0
HSPG2	-0.000566244	0.00468266	0.734602	0.21045	0.99979	0.925113	1	0
ZMYND10	0.00201513	0.00467982	0.256885	0.0305608	0.99979	0.845518	6	0
SAMD3	0.00281927	0.0046735	0.292201	0.750949	0.99979	0.9881	6	0
CORO2B	0.00228531	0.0046665	0.23064	0.155231	0.99979	0.923471	10	0
MMP26	0.00240776	0.00465956	0.226498	0.324264	0.99979	0.941935	2	0
PPP1R42	0.00025653	0.00465606	0.985402	0.27018	0.99979	0.93316	7	0
BRINP2	0.00343969	0.00465604	0.0576498	0.235999	0.99979	0.931331	10	0
C1orf74	0.000167085	0.00465169	0.446901	0.510964	0.99979	0.965722	9	0
GBX1	0.00127807	0.0046483	0.334607	0.0868207	0.99979	0.923471	2	0
SLC6A17	0.00159433	0.00464237	0.354438	0.214347	0.99979	0.927447	2	0
GNG4	0.00353414	0.00462516	0.0689139	0.120223	0.99979	0.923471	3	0
LGR5	0.00359439	0.00460944	0.710738	0.992485	0.99979	0.999523	5	0
KLHL1	0.00261313	0.00460394	0.197863	0.174193	0.99979	0.923471	8	0
TSPAN7	0.0026617	0.00460237	0.0266096	0.048868	0.99979	0.896044	7	0
RAD21L1	0.00300765	0.00459421	0.215476	0.214004	0.99979	0.927447	1	0
ARL5C	0.00267332	0.00458969	0.0124246	0.014357	0.99979	0.651099	8	0
SPATA18	0.00250064	0.00458385	0.405353	0.701451	0.99979	0.980872	4	0
MS4A6E	0.0016159	0.00457917	0.0581324	0.00939062	0.99979	0.544656	16	0
SKAP1	0.00487045	0.00457486	0.0342651	0.0420132	0.99979	0.879666	3	0
ISM1	0.00234872	0.00455447	0.339132	0.182462	0.99979	0.923909	3	0
CBLN2	0.000344634	0.00455296	0.852565	0.215765	0.99979	0.927447	1	0
MYBL2	0.00159466	0.00454432	0.357255	0.0235631	0.99979	0.794651	7	0
PLEKHD1	0.00276504	0.0045439	0.0155977	0.0304166	0.99979	0.845518	5	0
PDCD2L	0.00211877	0.00454385	0.111297	0.0232805	0.99979	0.794651	19	0
AXDND1	0.00219591	0.00454295	0.247379	0.106885	0.99979	0.923471	4	0
ACKR3	0.00080502	0.00453451	0.634064	0.230006	0.99979	0.930745	2	0
FAM227A	0.00296339	0.0045338	0.218742	0.610079	0.99979	0.973534	7	0
SYDE1	0.000323355	0.00452471	0.872178	0.116592	0.99979	0.923471	2	0
PTGES	0.00275499	0.00451958	0.234819	0.217311	0.99979	0.927447	1	0
TXN	0.00150361	0.0045178	0.108043	0.0589173	0.99979	0.915483	18	0
THSD4	0.00177136	0.004513	0.230629	0.0872261	0.99979	0.923471	23	0
CLEC10A	0.00157716	0.00451289	0.587275	0.241435	0.99979	0.931331	3	0
CYP27B1	0.00327718	0.00451052	0.197038	0.217673	0.99979	0.927447	1	0
LGI4	0.000266512	0.00450672	0.8596	0.205842	0.99979	0.925113	6	0
GRB7	0.00656378	0.00449806	0.112052	0.218236	0.99979	0.927447	1	0
C3orf20	0.000393561	0.00449801	0.72187	0.55146	0.99979	0.970235	7	0
MALL	0.00315401	0.00449693	0.0728751	0.088771	0.99979	0.923471	2	0
PRR36	0.000269055	0.00448489	0.888085	0.218754	0.99979	0.927447	1	0
MAB21L1	0.00198269	0.00448102	0.334474	0.218994	0.99979	0.927729	1	0
ZNF835	0.00256451	0.00448048	0.224326	0.179939	0.99979	0.923505	3	0
COX14	0.000783384	0.0044722	0.665512	0.219365	0.99979	0.927729	1	0
ASAH2B	0.00151213	0.00447196	0.721874	0.200303	0.99979	0.925113	5	0
ASXL3	0.00142729	0.00446152	0.420065	0.351398	0.99979	0.945152	5	0
CDCA7	0.00214735	0.00445402	0.149142	0.0829499	0.99979	0.923471	2	0
GABRB1	0.00239572	0.00444474	0.0573811	0.050904	0.99979	0.898566	16	0
ADA	0.0014021	0.00444424	0.607794	0.129628	0.99979	0.923471	5	0
EDN3	-0.00365371	0.00441623	0.172815	0.221792	0.99979	0.930107	1	0
SALL4	0.00214203	0.00440387	0.511468	0.791069	0.99979	0.990213	6	0
ZFP37	0.00212095	0.00438568	0.201201	0.221648	0.99979	0.929962	14	0
OLIG2	0.00217788	0.00438171	0.11309	0.0355429	0.99979	0.862472	8	0
CATSPER4	0.00220457	0.00438109	0.165333	0.154677	0.99979	0.923471	2	0
RRP9	0.00255772	0.00437539	0.13161	0.241043	0.99979	0.931331	14	0
CELA1	0.00296333	0.00435862	0.126709	0.197526	0.99979	0.925113	2	0
GRAMD1C	-0.0001409	0.00435254	0.824027	0.182209	0.99979	0.923909	11	0
ALOXE3	-5.07e-05	0.00432402	0.9564	0.123242	0.99979	0.923471	2	0
TIMD4	0.00234864	0.0043179	0.0386822	0.069663	0.99979	0.923471	17	0
LRAT	0.00288425	0.00428885	0.521849	0.736808	0.99979	0.985776	3	0
CAPN12	0.00258586	0.00428724	0.154913	0.0913814	0.99979	0.923471	8	0
SPAG8	0.00351109	0.00428245	0.00417117	0.0397042	0.99979	0.876001	7	0
GRAMD2A	-0.000184402	0.00427534	0.92942	0.127441	0.99979	0.923471	4	0
MARK1	0.00238123	0.00427323	0.0488864	0.0401741	0.99979	0.876001	14	0
NMU	0.00284118	0.00426249	0.122168	0.181173	0.99979	0.923909	3	0
FBXO24	0.00113908	0.00425606	0.981683	0.126808	0.99979	0.923471	6	0
AUNIP	0.00144418	0.00425429	0.74471	0.549451	0.99979	0.969825	5	0
ID4	0.000138172	0.00425351	0.964364	0.318578	0.99979	0.941655	7	0
C11orf42	0.00319195	0.00425124	0.202143	0.22958	0.99979	0.930745	1	0
PSMA2	0.00259113	0.00424728	0.280824	0.188398	0.99979	0.925113	2	0
SLC4A4	0.0015097	0.00424103	0.779228	0.230118	0.99979	0.930821	8	0
GTSF1	0.00124302	0.00423319	0.605488	0.610848	0.99979	0.973645	5	0
VSNL1	0.00154962	0.00423048	0.937897	0.41704	0.99979	0.951207	7	0
OOSP3	-0.000842655	0.0042188	0.208896	0.149742	0.99979	0.923471	5	0
TLCD1	0.0028252	0.0042159	0.229056	0.23133	0.99979	0.931027	1	0
LINC02873	0.00361401	0.00421399	0.17837	0.231405	0.99979	0.931027	1	0
PRMT6	0.00258285	0.00419971	0.0527002	0.164354	0.99979	0.923471	6	0
VCAM1	0.00185937	0.00419456	0.193438	0.0913893	0.99979	0.923471	2	0
ANO2	0.00270685	0.00418607	0.694483	0.678514	0.99979	0.97749	11	0
LINC02872	0.00279272	0.0041801	0.334815	0.557994	0.99979	0.971523	2	0
KLK15	5.08e-05	0.0041725	0.990852	0.233661	0.99979	0.931331	1	0
ADAMTS20	0.00137018	0.00416596	0.982375	0.596795	0.99979	0.971752	4	0
ZNF343	0.00168457	0.00416522	0.840576	0.802005	0.99979	0.990479	5	0
PLET1	0.00207096	0.00415411	0.143835	0.356717	0.99979	0.946129	13	0
ASCL1	0.000800729	0.00414676	0.65898	0.235106	0.99979	0.931331	1	0
LINC02909	0.00124645	0.0041402	0.502956	0.235516	0.99979	0.931331	1	0
CD24	0.00194928	0.00412436	0.0794773	0.0588065	0.99979	0.915483	4	0
EIF5A2	0.00164374	0.00412382	0.955645	0.150679	0.99979	0.923471	6	0
ZNF732	-0.000525445	0.00412175	0.893337	0.503835	0.99979	0.965219	2	0
DGKK	0.000985697	0.00411145	0.692682	0.233084	0.99979	0.931331	4	0
P2RY1	0.00178212	0.00411111	0.104661	0.0100354	0.99979	0.564189	11	0
OLFML1	0.00187837	0.00410352	0.307227	0.236098	0.99979	0.931331	5	0
TMEM184A	0.00159243	0.00409993	0.424396	0.0618161	0.99979	0.916348	5	0
LEFTY1	0.000805557	0.00409079	0.65705	0.238221	0.99979	0.931331	1	0
AMPH	0.00171788	0.00408633	0.711444	0.930869	0.99979	0.998938	7	0
IRF2BP1	0.00215431	0.00408497	0.803336	0.905202	0.99979	0.998407	14	0
CYB5R2	-0.00158646	0.0040828	0.324614	0.62084	0.99979	0.974294	3	0
ENAM	0.00107596	0.00407906	0.697896	0.276508	0.99979	0.936409	3	0
PACSIN3	0.00265488	0.00407636	0.212701	0.107091	0.99979	0.923471	2	0
MT1E	0.00189365	0.00407327	0.456992	0.267359	0.99979	0.93316	35	0
MFAP4	0.00109202	0.00407207	0.552257	0.239187	0.99979	0.931331	1	0
RABGEF1	0.00120617	0.00405498	0.745363	0.985815	0.99979	0.999523	4	0
LFNG	0.00139342	0.00405067	0.594055	0.71794	0.99979	0.984343	3	0
TRDN	0.00191493	0.00405037	0.155111	0.0280836	0.99979	0.836738	4	0
FAM222A	0.00165185	0.00404196	0.0995259	0.00710482	0.99979	0.504742	13	0
BEND7	0.000695229	0.00402958	0.969607	0.0437047	0.99979	0.879666	5	0
TREML2	0.00131494	0.00402147	0.586661	0.378394	0.99979	0.947067	2	0
GALNT15	0.00143512	0.00401511	0.830218	0.486191	0.99979	0.961836	10	0
PITX1	7.75e-07	0.00401187	0.985573	0.241936	0.99979	0.931331	1	0
SULT4A1	0.00176628	0.00400911	0.466149	0.205872	0.99979	0.925113	4	0
DMWD	0.000954553	0.00400884	0.530889	0.246919	0.99979	0.931331	4	0
SUN3	0.00285721	0.00400551	0.565502	0.562415	0.99979	0.97159	3	0
CRMP1	0.00138143	0.00400083	0.61066	0.825743	0.99979	0.990626	4	0
CD59	0.0020494	0.0039992	0.229978	0.169897	0.99979	0.923471	8	0
SGO1	0.00220908	0.00399509	0.0691214	0.0583197	0.99979	0.915483	7	0
CFAP43	0.00281259	0.00399184	0.20052	0.204874	0.99979	0.925113	2	0
MMD2	0.00158361	0.00398801	0.201623	0.115404	0.99979	0.923471	4	0
SAMD10	0.00102899	0.00398725	0.794999	0.126711	0.99979	0.923471	3	0
IGFBP5	0.00138084	0.00398371	0.145201	0.0153685	0.99979	0.669976	10	0
CA14	0.00196697	0.00398026	0.318173	0.162581	0.99979	0.923471	3	0
CDH11	0.00107557	0.00397556	0.387827	0.10592	0.99979	0.923471	5	0
IGSF3	0.00421631	0.00396842	0.154604	0.244313	0.99979	0.931331	1	0
ST6GALNAC1	0.00157559	0.00395578	0.416308	0.2451	0.99979	0.931331	1	0
TLL2	0.00187857	0.00394695	0.229367	0.0746131	0.99979	0.923471	5	0
ELAVL4	0.00133819	0.0039413	0.326621	0.0743908	0.99979	0.923471	40	0
TBCEL-TECTA	0.00191227	0.00393641	0.461776	0.318717	0.99979	0.941655	2	0
SCARA5	0.00291395	0.00393206	0.222323	0.246552	0.99979	0.931331	1	0
DNAI1	0.00149333	0.00392735	0.436337	0.246863	0.99979	0.931331	1	0
FEV	-0.00323343	0.00392342	0.199321	0.247047	0.99979	0.931331	1	0
LRP2	0.00149125	0.0039165	0.637329	0.0889168	0.99979	0.923471	18	0
CEP55	0.00105731	0.00391014	0.235657	0.18907	0.99979	0.925113	6	0
TEX52	0.00141519	0.00390512	0.456827	0.248251	0.99979	0.931331	1	0
KLK7	0.00174362	0.00390305	0.677775	0.291453	0.99979	0.937341	3	0
FDXR	0.000997937	0.00388994	0.477417	0.129194	0.99979	0.923471	15	0
TEX11	0.0018227	0.00388795	0.429205	0.138744	0.99979	0.923471	12	0
CACNA2D3	0.00168873	0.00387977	0.0742967	0.0107217	0.99979	0.582825	31	0
SALL2	-0.000457302	0.00387824	0.92803	0.161565	0.99979	0.923471	4	0
TEX48	0.00116313	0.00387603	0.529799	0.249965	0.99979	0.931331	1	0
CLDN3	0.00177046	0.0038666	0.124758	0.235956	0.99979	0.931331	6	0
CST7	0.00115205	0.00385519	0.450837	0.386171	0.99979	0.947948	7	0
LINC02724	0.00123598	0.0038549	0.714697	0.430524	0.99979	0.95218	14	0
REELD1	0.00104394	0.00385441	0.350473	0.0542167	0.99979	0.901949	3	0
KLRG2	0.00296712	0.00385416	0.0330482	0.0902907	0.99979	0.923471	3	0
NOVA2	0.00211328	0.0038448	0.474128	0.728176	0.99979	0.984956	2	0
PCDH17	0.00110718	0.00384039	0.817338	0.576398	0.99979	0.97159	8	0
NPFFR2	0.00155592	0.00383776	0.421041	0.25262	0.99979	0.93239	1	0
SV2C	0.0021789	0.00383415	0.177533	0.190764	0.99979	0.925113	6	0
DEPDC7	-0.000309949	0.00383118	0.509281	0.201842	0.99979	0.925113	12	0
FBXL22	0.00227058	0.00383103	0.17994	0.246179	0.99979	0.931331	2	0
ZNF157	0.000800148	0.0038157	0.917067	0.143861	0.99979	0.923471	8	0
CDT1	0.00011133	0.00381321	0.747319	0.081875	0.99979	0.923471	5	0
LRRN2	5.32e-05	0.00380796	0.989746	0.254226	0.99979	0.932423	1	0
ASIC2	0.00146859	0.00380338	0.422941	0.475397	0.99979	0.960589	14	0
OR3A3	0.00281204	0.00380132	0.0176343	0.0345146	0.99979	0.862194	7	0
RLN2	0.0014391	0.00380111	0.450118	0.254623	0.99979	0.932423	1	0
UTF1	0.00194043	0.00379783	0.654707	0.157435	0.99979	0.923471	2	0
NEURL1	0.00193783	0.00379622	0.326031	0.27683	0.99979	0.936442	3	0
CEACAM19	0.00149183	0.00379475	0.00754934	0.00193245	0.99979	0.240878	19	0
PSG9	0.0019085	0.00378931	0.165484	0.147913	0.99979	0.923471	3	0
TOE1	0.00106056	0.003787	0.378987	0.00288974	0.99979	0.325819	35	0
RGS22	0.00200629	0.00377947	0.855531	0.558428	0.99979	0.97159	3	0
B4GALNT4	0.00150179	0.00377464	0.464396	0.184539	0.99979	0.925113	12	0
RNF152	0.000158042	0.0037691	0.879336	0.617609	0.99979	0.974294	4	0
STIL	0.00138516	0.00376763	0.680896	0.646366	0.99979	0.974294	16	0
TPH2	-0.000647873	0.00376078	0.713335	0.330872	0.99979	0.941935	2	0
FZD9	0.00245549	0.00375857	0.0557594	0.0791593	0.99979	0.923471	3	0
SPRN	0.00227886	0.00375676	0.288143	0.257268	0.99979	0.93316	1	0
SHROOM3	0.00247884	0.00374979	0.082846	0.0973876	0.99979	0.923471	4	0
TTK	0.00181353	0.00374423	0.391674	0.222371	0.99979	0.930107	5	0
PBK	0.0019719	0.00374147	0.186962	0.114698	0.99979	0.923471	2	0
FRAS1	0.00209992	0.0037318	0.364552	0.343367	0.99979	0.945152	7	0
LINC01169	0.00126034	0.00373014	0.98342	0.41451	0.99979	0.950197	5	0
SFTPA2	0.00242263	0.00372177	0.269233	0.259538	0.99979	0.93316	1	0
SNAP91	0.000998247	0.00371863	0.0970664	0.0236354	0.99979	0.794651	10	0
ARMC3	0.00233948	0.00371259	0.279729	0.260248	0.99979	0.93316	1	0
TMEM145	0.00107294	0.00370973	0.55946	0.260358	0.99979	0.93316	1	0
ANGPTL2	0.00155712	0.00370067	0.844139	0.32635	0.99979	0.941935	5	0
PYGM	0.00121867	0.00369097	0.457579	0.979122	0.99979	0.999426	6	0
IRX6	0.00263631	0.00369048	0.245931	0.261578	0.99979	0.93316	1	0
ETV1	0.000733249	0.0036847	0.684372	0.422177	0.99979	0.951207	16	0
SV2B	0.00279911	0.00367336	0.0660104	0.0630806	0.99979	0.916348	3	0
KCNA2	0.00300594	0.00367331	0.169795	0.442591	0.99979	0.95218	3	0
SEPTIN12	-0.00123948	0.00366855	0.507272	0.263082	0.99979	0.93316	1	0
SOCS1	-0.000411408	0.00365137	0.835013	0.186936	0.99979	0.925113	7	0
LRIT3	0.00348203	0.0036492	0.372462	0.743451	0.99979	0.986931	6	0
C14orf132	0.00180775	0.00364043	0.658814	0.237243	0.99979	0.931331	3	0
GABRG3	0.00221447	0.00363935	0.0514408	0.0288368	0.99979	0.837585	9	0
UBXN10	0.000535607	0.00363678	0.765917	0.265082	0.99979	0.93316	1	0
C16orf96	0.00224012	0.00362367	0.017241	0.0196074	0.99979	0.748647	11	0
PLLP	0.000975806	0.00362293	0.702451	0.509783	0.99979	0.965722	13	0
HPR	0.00160563	0.00362134	0.409292	0.266034	0.99979	0.93316	1	0
BLVRA	0.00140628	0.00362089	0.377166	0.254827	0.99979	0.932423	8	0
NWD2	0.00204612	0.00362067	0.171298	0.169589	0.99979	0.923471	4	0
RIMKLA	0.00154923	0.00360724	0.354696	0.190226	0.99979	0.925113	14	0
TP53INP2	0.000112188	0.00360357	0.734185	0.253309	0.99979	0.932423	10	0
ENPP6	0.00116811	0.00359908	0.356046	0.298923	0.99979	0.938504	6	0
DYNLRB2	0.000512898	0.00359672	0.776343	0.267451	0.99979	0.93316	1	0
C6orf226	0.00242324	0.00359669	7.89e-05	0.00784612	0.0934396	0.526416	30	0
PARS2	-0.000282041	0.00359032	0.965418	0.0478	0.99979	0.896044	7	0
H2AC12	0.00108752	0.00358951	0.776259	0.723049	0.99979	0.984593	2	0
FAM229B	0.00269754	0.00358743	0.106318	0.456823	0.99979	0.956199	7	0
GGCT	0.00178027	0.0035736	0.0633699	0.0711073	0.99979	0.923471	22	0
SPON2	0.0016969	0.00356952	0.802194	0.354853	0.99979	0.946129	10	0
HMSD	0.0020991	0.00356674	0.314799	0.269399	0.99979	0.93316	1	0
NAT1	0.000996263	0.00355112	0.511656	0.244902	0.99979	0.931331	19	0
COL28A1	0.00200778	0.00354652	0.466787	0.442999	0.99979	0.95218	7	0
BORCS7	-4.73e-05	0.00354138	0.97071	0.349016	0.99979	0.945152	2	0
BCAN	0.00200198	0.00354058	0.391561	0.497856	0.99979	0.963221	7	0
WDR74	0.00144199	0.00353178	0.0741919	0.178023	0.99979	0.923471	39	0
STX1A	0.0012301	0.00352866	0.607504	0.736506	0.99979	0.985776	20	0
S1PR3	0.00138122	0.00352579	0.466312	0.272142	0.99979	0.93316	1	0
POU2F3	0.00251424	0.00352448	0.25866	0.272187	0.99979	0.93316	1	0
NOX3	0.000266969	0.00351971	0.888961	0.272565	0.99979	0.93316	1	0
CNTNAP4	0.00161997	0.00351941	0.838439	0.806482	0.99979	0.990479	17	0
SPC24	0.000592987	0.00351455	0.822201	0.482432	0.99979	0.961481	3	0
RASL11B	-0.00424582	0.00351375	0.146936	0.272883	0.99979	0.93316	1	0
EYA4	0.00191797	0.00351351	0.243888	0.562691	0.99979	0.97159	8	0
DISP3	0.000514209	0.00351047	0.775732	0.273118	0.99979	0.93316	1	0
PNMA1	0.00168107	0.00350882	0.249103	0.223188	0.99979	0.930107	26	0
CELSR2	0.00157833	0.00350234	0.302853	0.641859	0.99979	0.974294	15	0
ATP10A	0.00122038	0.00350058	0.227939	0.0715466	0.99979	0.923471	11	0
COL23A1	0.000618771	0.00350037	0.481593	0.163259	0.99979	0.923471	8	0
AQP6	0.000534594	0.0034973	0.708399	0.404149	0.99979	0.949595	2	0
GDAP1L1	0.00183731	0.00349262	0.354056	0.170495	0.99979	0.923471	12	0
FAM171A2	0.00288305	0.00348985	0.103857	0.143167	0.99979	0.923471	2	0
RTEL1	0.00215846	0.00348532	0.305985	0.275315	0.99979	0.935492	1	0
WDR64	0.00153168	0.00348389	0.318003	0.0993184	0.99979	0.923471	3	0
NUSAP1	0.00134895	0.00348229	0.987507	0.614848	0.99979	0.973713	10	0
H4C4	0.00199431	0.00348046	0.297424	0.157882	0.99979	0.923471	2	0
ZNF579	0.000964445	0.00347832	0.330864	0.00273273	0.99979	0.313162	40	0
LINC00923	0.00229107	0.00347768	0.0304964	0.127374	0.99979	0.923471	10	0
IL17D	0.00243955	0.00347763	0.0659252	0.0508533	0.99979	0.898566	10	0
LINC01600	0.00115291	0.00347193	0.97098	0.355512	0.99979	0.946129	3	0
OGDHL	0.00186332	0.00345667	0.37014	0.197042	0.99979	0.925113	3	0
PTPRF	0.00115421	0.00345351	0.898349	0.741392	0.99979	0.986656	8	0
MYO15A	0.00285707	0.0034511	0.0983242	0.275592	0.99979	0.935538	5	0
ADGRG2	0.00187233	0.00345044	0.0718695	0.0748085	0.99979	0.923471	9	0
MTG1	0.00189317	0.00344853	0.145875	0.200298	0.99979	0.925113	6	0
NANOGNB	0.00261286	0.00344577	0.159881	0.402577	0.99979	0.9494	2	0
SOX10	0.00139235	0.00344528	0.05329	0.0149814	0.99979	0.661137	11	0
PCDH19	0.00130937	0.00343571	0.453941	0.0377126	0.99979	0.864718	7	0
TMEM25	0.000963497	0.00343378	0.383928	0.0651014	0.99979	0.917748	5	0
CHRDL2	0.00112569	0.00342971	0.54093	0.279529	0.99979	0.936929	1	0
IQCM	0.000911665	0.00342474	0.530191	0.0611032	0.99979	0.915483	5	0
TP73	0.00123632	0.00342381	0.29372	0.202938	0.99979	0.925113	4	0
TMEM53	0.000737768	0.00342265	0.885686	0.198764	0.99979	0.925113	20	0
TEKT5	0.00249262	0.00342174	0.128574	0.185067	0.99979	0.925113	4	0
CLDN9	0.00206108	0.00341862	0.158501	0.0465373	0.99979	0.888117	18	0
SH2D2A	0.00423908	0.00341725	0.153928	0.280717	0.99979	0.937181	1	0
GABARAP	0.00229544	0.0034166	0.0682653	0.0721035	0.99979	0.923471	15	0
SCUBE1	0.00222489	0.00341043	0.194788	0.28593	0.99979	0.937341	2	0
APOBEC3H	0.00203971	0.00340658	0.249544	0.323912	0.99979	0.941935	3	0
PAX5	0.00154473	0.00340319	0.183655	0.0355011	0.99979	0.862472	4	0
TUBB2B	0.00153818	0.00340241	0.623165	0.422157	0.99979	0.951207	7	0
DDIAS	0.00162197	0.00339299	0.179179	0.0969979	0.99979	0.923471	6	0
ABCA10	0.00122753	0.00337979	0.496541	0.152782	0.99979	0.923471	4	0
TSPAN9	0.00149195	0.00337833	0.0575498	0.229891	0.99979	0.930745	22	0
MESP2	0.00285491	0.00337598	0.101277	0.139319	0.99979	0.923471	2	0
CCNJL	0.00266768	0.00337569	0.369206	0.387059	0.99979	0.947948	3	0
CFAP54	0.00176989	0.00336246	0.0982849	0.111411	0.99979	0.923471	10	0
SSX2B	0.00132207	0.00336142	0.514713	0.519902	0.99979	0.967414	3	0
FOXH1	-0.00315166	0.00335914	0.205372	0.285354	0.99979	0.937341	1	0
TMEM229A	0.00188035	0.00335514	0.353341	0.285643	0.99979	0.937341	1	0
AVPI1	0.00220178	0.0033485	0.158861	0.209239	0.99979	0.925113	14	0
DCLRE1B	0.00187026	0.00334479	0.0135056	0.00297972	0.99979	0.328231	26	0
KCNE4	0.00215278	0.00334196	0.0290724	0.0201317	0.99979	0.749507	14	0
REEP6	0.00205764	0.00333595	0.361508	0.478017	0.99979	0.961414	2	0
GRXCR1	-0.000510037	0.00333557	0.7227	0.209804	0.99979	0.925113	3	0
CCDC122	0.00183761	0.00332762	0.144089	0.131069	0.99979	0.923471	15	0
FHOD3	0.00263002	0.00332668	0.0421121	0.0805802	0.99979	0.923471	5	0
SGIP1	0.000565341	0.00331986	0.489808	0.483438	0.99979	0.961836	13	0
ZNF114	0.0015792	0.00331919	0.327576	0.0648964	0.99979	0.91759	7	0
NDUFB7	0.0016883	0.00331255	0.0413499	0.0196513	0.99979	0.748647	69	0
CYP46A1	0.00181785	0.00331175	0.183872	0.367412	0.99979	0.946129	5	0
BIK	0.00139359	0.00330722	0.956383	0.443206	0.99979	0.95218	10	0
SPATA32	0.00359404	0.00330132	0.179277	0.289915	0.99979	0.937341	1	0
PITPNM3	0.00121167	0.00329729	0.650753	0.853148	0.99979	0.994292	13	0
JHY	0.00145725	0.00329605	0.122629	0.606002	0.99979	0.972971	19	0
IL32	0.000791788	0.00329286	0.662758	0.290579	0.99979	0.937341	1	0
DUSP15	0.00233679	0.00328868	0.0295075	0.0702033	0.99979	0.923471	6	0
DAO	0.000315896	0.00328475	0.697398	0.340922	0.99979	0.94463	7	0
KIAA1549L	0.0013568	0.00327957	0.186417	0.0418481	0.99979	0.879666	7	0
CCDC183	0.00277126	0.00327659	0.0555153	0.096784	0.99979	0.923471	4	0
IQUB	0.00161755	0.00327628	0.446436	0.656547	0.99979	0.974294	12	0
ICAM2	0.00151203	0.00327404	0.215597	0.320357	0.99979	0.941655	34	0
TH	0.00145221	0.00327191	0.397619	0.289931	0.99979	0.937341	2	0
ACSBG1	0.00117503	0.0032689	0.341846	0.0848672	0.99979	0.923471	12	0
VAT1L	0.00100916	0.00326832	0.687777	0.942148	0.99979	0.999426	12	0
RBM46	0.000872648	0.00326701	0.765489	0.366581	0.99979	0.946129	5	0
CHD5	0.00221186	0.00326679	0.316242	0.582889	0.99979	0.97159	6	0
FSTL3	0.001518	0.00326587	0.744254	0.724798	0.99979	0.984823	14	0
PPP1R32	0.000614798	0.00326105	0.912115	0.372029	0.99979	0.946129	10	0
IL1RN	0.00213888	0.00324818	0.280284	0.29495	0.99979	0.937671	2	0
AK8	0.000850236	0.00324711	0.703763	0.191089	0.99979	0.925113	5	0
STYXL2	0.000495778	0.00324076	0.659345	0.602991	0.99979	0.972581	13	0
FAM83E	0.00141925	0.00323996	0.378659	0.245476	0.99979	0.931331	2	0
CLCA2	-0.000263959	0.0032292	0.899577	0.17516	0.99979	0.923471	2	0
SEMA5B	0.00153202	0.0032284	0.534239	0.528006	0.99979	0.969075	2	0
ASPA	0.00100226	0.003225	0.279393	0.490464	0.99979	0.961836	5	0
RET	0.00376585	0.00322378	0.0531595	0.429966	0.99979	0.95218	2	0
APLNR	-0.000989258	0.00322321	0.523229	0.169238	0.99979	0.923471	2	0
ELN	0.00138669	0.00321922	0.243697	0.243381	0.99979	0.931331	5	0
TMEM100	-0.000465155	0.00321031	0.777232	0.298574	0.99979	0.938504	1	0
EXO1	0.00317383	0.00320888	0.0437479	0.128219	0.99979	0.923471	4	0
WNK4	0.000413477	0.00320125	0.821932	0.299363	0.99979	0.938504	1	0
SLC6A8	0.00140473	0.00319895	0.0525637	0.0256694	0.99979	0.806997	25	0
TBC1D28	0.00163597	0.00319085	0.188384	0.350995	0.99979	0.945152	3	0
HYLS1	0.00134759	0.00318562	0.0606898	0.00779141	0.99979	0.526416	21	0
MOGAT1	0.00224306	0.00318378	0.221868	0.22353	0.99979	0.930107	3	0
USP43	0.00155016	0.00318369	0.177243	0.139606	0.99979	0.923471	7	0
DIAPH3	0.000893669	0.00318152	0.143174	0.00403908	0.99979	0.390748	18	0
PKIG	0.00083346	0.00317848	0.869313	0.328411	0.99979	0.941935	23	0
IKZF3	0.00100917	0.00317472	0.539832	0.144452	0.99979	0.923471	3	0
TMEM221	-0.00430083	0.00317222	0.145173	0.301968	0.99979	0.939558	1	0
GGT1	0.00112833	0.0031701	0.272811	0.452685	0.99979	0.954399	4	0
HEPN1	0.00234864	0.00316713	0.0538806	0.147802	0.99979	0.923471	6	0
SLC24A3	0.00168538	0.00316701	0.239293	0.0983661	0.99979	0.923471	3	0
SLC7A2	0.00148287	0.00315413	0.203261	0.105586	0.99979	0.923471	7	0
CFAP251	0.00163149	0.00314677	0.220404	0.190467	0.99979	0.925113	15	0
TBL1Y	0.00142963	0.00314495	0.119631	0.0375378	0.99979	0.864718	8	0
NANOS1	0.00260204	0.00313956	0.249573	0.305085	0.99979	0.940099	1	0
GSTM2	0.0025557	0.00313907	0.00655792	0.0913609	0.99979	0.923471	17	0
XKR9	0.00138501	0.00313725	0.385234	0.052868	0.99979	0.901949	22	0
IL2RB	0.00238118	0.00313485	0.122547	0.156183	0.99979	0.923471	2	0
TSPEAR-AS2	0.00283037	0.00313479	0.152487	0.425007	0.99979	0.951766	3	0
SLC39A5	0.00216877	0.00313461	0.304538	0.305437	0.99979	0.940099	1	0
MIR1915HG	0.00224054	0.00313461	0.293466	0.305437	0.99979	0.940099	1	0
FAT2	0.000964105	0.00313026	0.648952	0.380213	0.99979	0.947067	2	0
ADGRB2	0.00150422	0.00312885	0.251457	0.117966	0.99979	0.923471	3	0
TMCO2	0.000851452	0.00312388	0.639614	0.306427	0.99979	0.940099	1	0
ENOX1	0.00141596	0.00312108	0.107654	0.0628745	0.99979	0.916348	31	0
RAD54L	0.0016058	0.00311738	0.526796	0.609925	0.99979	0.973534	5	0
GYS2	0.000142029	0.00311342	0.914322	0.562829	0.99979	0.97159	7	0
TMPRSS5	0.00106123	0.00311132	0.958992	0.738081	0.99979	0.985979	8	0
COA7	0.00128207	0.00311041	0.430637	0.0326927	0.99979	0.860487	37	0
CDH3	0.00179823	0.0031076	0.100902	0.0907916	0.99979	0.923471	7	0
SPATA24	0.00127489	0.00310728	0.631154	0.839259	0.99979	0.992855	12	0
ZNF530	0.0012942	0.00310525	0.511268	0.840421	0.99979	0.992855	4	0
C3orf14	0.00149902	0.00310447	0.0829259	0.0466871	0.99979	0.888117	13	0
KIAA1755	0.0014725	0.00310361	0.324282	0.174765	0.99979	0.923471	17	0
GRHL3	0.000981331	0.00310198	0.496836	0.177124	0.99979	0.923471	3	0
GRHL2	0.000646025	0.00309676	0.616794	0.149955	0.99979	0.923471	2	0
SEPTIN14	0.00208863	0.00309506	0.0677347	0.221405	0.99979	0.929833	6	0
MARCHF11	0.00232762	0.00309336	0.281095	0.309253	0.99979	0.940099	1	0
EPHA6	0.00214349	0.00309238	0.234738	0.435619	0.99979	0.95218	20	0
GABRR1	0.00167877	0.00309071	0.126373	0.0490998	0.99979	0.896044	6	0
CYP7B1	0.00203557	0.00308324	0.395251	0.541416	0.99979	0.969825	5	0
PTCHD1	0.00210798	0.00307979	0.214511	0.450582	0.99979	0.952913	3	0
CSNK1A1L	0.00147626	0.00307876	0.897868	0.61947	0.99979	0.974294	5	0
SLC14A2	0.00177044	0.00307338	0.0590095	0.169112	0.99979	0.923471	8	0
SCN8A	0.00136244	0.00306861	0.0787747	0.00794662	0.99979	0.526416	18	0
LRRC46	0.00115207	0.0030686	0.440974	0.437453	0.99979	0.95218	2	0
CAV3	0.0014084	0.0030533	0.709895	0.779282	0.99979	0.988446	9	0
NETO1	0.00124207	0.00304738	0.393538	0.24838	0.99979	0.931331	2	0
RSPH10B2	0.000714674	0.00304173	0.94305	0.645172	0.99979	0.974294	17	0
LHFPL6	0.00198721	0.0030406	0.112647	0.549561	0.99979	0.969825	20	0
NT5DC4	0.00142267	0.00303894	0.333938	0.175976	0.99979	0.923471	2	0
HR	0.00202233	0.00303453	0.32771	0.314816	0.99979	0.940258	1	0
GUCY2D	0.00168112	0.00302935	0.343007	0.417765	0.99979	0.951207	5	0
TMIGD2	0.0013333	0.00302687	0.0705904	0.20681	0.99979	0.925113	33	0
LRFN5	0.000578157	0.00302107	0.444636	0.033701	0.99979	0.860487	7	0
FGF7	0.000491593	0.00301207	0.804224	0.607308	0.99979	0.972971	9	0
ADGRA3	0.00128105	0.00300954	0.369076	0.310519	0.99979	0.940099	35	0
BHLHE22	4.58e-05	0.00300658	0.993408	0.317534	0.99979	0.941397	1	0
ODAPH	0.00141511	0.00300397	0.519568	0.244073	0.99979	0.931331	5	0
BARX2	0.00216377	0.00300351	0.341033	0.635522	0.99979	0.974294	2	0
SPART-AS1	0.00131702	0.00299388	0.336725	0.431982	0.99979	0.95218	9	0
CFAP46	0.000343442	0.00298652	0.750803	0.134648	0.99979	0.923471	4	0
NID1	0.00040461	0.00298066	0.711697	0.089377	0.99979	0.923471	9	0
NECAB1	0.000555521	0.00297967	0.39432	0.872587	0.99979	0.995136	11	0
KCNU1	0.00244576	0.00297964	0.0732814	0.0907554	0.99979	0.923471	3	0
GNA14	0.00153578	0.00297767	0.814994	0.962186	0.99979	0.999426	11	0
SORBS2	0.00179543	0.00297733	0.275231	0.520466	0.99979	0.967414	18	0
NAP1L5	0.00147478	0.00297524	0.418291	0.259048	0.99979	0.93316	6	0
FBXL7	0.00160162	0.00297472	0.0802263	0.0402759	0.99979	0.876447	23	0
TRPT1	0.00173532	0.0029742	0.00563387	0.143297	0.99979	0.923471	39	0
PTGFRN	0.00200389	0.00297061	0.00303781	0.0666132	0.99979	0.923471	43	0
LRRC36	0.00183198	0.00296994	0.280669	0.345374	0.99979	0.945152	5	0
PNCK	0.0014393	0.00296827	0.323649	0.143213	0.99979	0.923471	6	0
C3orf49	0.000779147	0.00296585	0.979609	0.652099	0.99979	0.974294	13	0
FLRT1	0.00111734	0.002964	0.35388	0.62006	0.99979	0.974294	10	0
GJA1	0.00106796	0.00296298	0.0552091	0.00183308	0.99979	0.236801	37	0
ANGPT1	0.000957052	0.00295955	0.410676	0.361973	0.99979	0.946129	6	0
CDC42EP1	0.00150379	0.00295417	0.522434	0.622773	0.99979	0.974294	11	0
GRAP2	0.00334611	0.00295221	0.0783328	0.630889	0.99979	0.974294	5	0
MMP20	0.00077644	0.00294805	0.958654	0.979081	0.99979	0.999426	2	0
GBX2	0.00226921	0.00294781	0.289237	0.322888	0.99979	0.941935	1	0
ACY3	0.0013719	0.00294569	0.28254	0.246343	0.99979	0.931331	32	0
CATSPERG	0.000370356	0.00294148	0.663833	0.0990454	0.99979	0.923471	26	0
ZNF208	0.0012156	0.00293968	0.621702	0.391941	0.99979	0.948614	14	0
SYT9	0.00164142	0.00293925	0.379423	0.321631	0.99979	0.941655	8	0
DAPL1	-0.000431374	0.00293893	0.783283	0.336067	0.99979	0.942921	4	0
HMCN1	0.00109422	0.00293705	0.413332	0.313088	0.99979	0.940258	4	0
PLIN5	0.000920188	0.00293564	0.548512	0.441878	0.99979	0.95218	10	0
GBP6	0.00130907	0.0029332	0.239859	0.0717708	0.99979	0.923471	4	0
DIRAS2	0.00183272	0.00293046	0.362799	0.324578	0.99979	0.941935	1	0
KLHDC8A	0.00218117	0.00292957	0.169203	0.235719	0.99979	0.931331	2	0
L1CAM	0.00206379	0.00292879	0.421372	0.472285	0.99979	0.960115	3	0
UBE2L5	0.000617608	0.00292759	0.506214	0.466499	0.99979	0.960115	4	0
BMP6	0.00182608	0.00292516	0.722489	0.787214	0.99979	0.989219	2	0
CLPSL1	0.00279769	0.00292391	0.115681	0.249678	0.99979	0.931331	2	0
STX19	0.000891721	0.00292076	0.70073	0.15346	0.99979	0.923471	5	0
SLC28A1	0.00201174	0.00291407	0.304199	0.402388	0.99979	0.9494	3	0
SMIM7	0.00125635	0.00291066	0.443673	0.791592	0.99979	0.990213	4	0
GJB2	-0.0012123	0.00290877	0.514497	0.326513	0.99979	0.941935	1	0
SEZ6L2	0.00140588	0.00290206	0.186744	0.109564	0.99979	0.923471	11	0
COQ10A	0.00145338	0.00290198	0.21512	0.0484888	0.99979	0.896044	33	0
MYCT1	0.00187945	0.00290012	0.458451	0.473069	0.99979	0.960115	2	0
PPP1R14A	0.000567975	0.00290011	0.417299	0.0173239	0.99979	0.707392	23	0
SLC35A1	0.00191578	0.00289984	0.0486615	0.488643	0.99979	0.961836	33	0
CACNB3	0.00181698	0.00289856	0.0324386	0.18977	0.99979	0.925113	21	0
MAPK8IP2	0.000787652	0.00289731	0.729772	0.31602	0.99979	0.940743	5	0
HRH4	0.00107856	0.00289486	0.164689	0.0279424	0.99979	0.836738	9	0
CORO6	0.000378773	0.00288853	0.955207	0.337352	0.99979	0.942921	4	0
SMKR1	0.00133035	0.002884	0.396997	0.311823	0.99979	0.940242	2	0
SEZ6	0.00196026	0.00287888	0.228792	0.514113	0.99979	0.966342	3	0
SOX9	0.00071427	0.00287812	0.360436	0.312555	0.99979	0.940258	13	0
USP44	0.00202133	0.00287727	0.0541114	0.211094	0.99979	0.925113	10	0
KNDC1	0.000292334	0.00287553	0.855523	0.503131	0.99979	0.965219	9	0
ZDHHC15	-4.95e-05	0.0028752	0.819444	0.255222	0.99979	0.932423	12	0
MORN5	-0.00118136	0.00287372	0.522947	0.330198	0.99979	0.941935	1	0
CACNG8	0.00134399	0.00287244	0.269497	0.101666	0.99979	0.923471	6	0
ALKBH2	0.00177356	0.00287207	0.603481	0.513314	0.99979	0.9659	14	0
MC1R	0.0023303	0.00287107	0.606515	0.694233	0.99979	0.979259	7	0
GSDMA	0.0014812	0.00286961	0.748915	0.808681	0.99979	0.990479	2	0
SYCP2L	0.00107426	0.00286854	0.460043	0.439382	0.99979	0.95218	14	0
CTXND2	0.00192481	0.0028678	0.364691	0.0970459	0.99979	0.923471	3	0
PEX10	0.00113154	0.00286753	0.263851	0.061889	0.99979	0.916348	33	0
PHLDB2	0.00101161	0.00286722	0.58032	0.330964	0.99979	0.941935	1	0
SLC1A6	0.000614006	0.00286694	0.572546	0.713847	0.99979	0.984162	13	0
SCYL3	0.00154997	0.00286155	0.00120405	0.0054313	0.787412	0.451338	81	0
HECW2	0.00115187	0.00286119	0.234494	0.0680793	0.99979	0.923471	12	0
TCAF2C	0.00148002	0.00285516	0.377559	0.247368	0.99979	0.931331	3	0
COL8A1	0.000573635	0.00285482	0.732469	0.1557	0.99979	0.923471	3	0
DMTN	-0.000298262	0.00285301	0.677206	0.19672	0.99979	0.925113	4	0
DGKI	0.00154064	0.00285213	0.555302	0.181314	0.99979	0.923909	18	0
YIPF7	-0.000674625	0.00285121	0.449782	0.178115	0.99979	0.923471	6	0
DCC	0.00154758	0.00284795	0.0782154	0.0400729	0.99979	0.876001	17	0
NOS1	0.00167972	0.00284692	0.088845	0.4691	0.99979	0.960115	9	0
GABRA2	0.00116425	0.002843	0.592218	0.954791	0.99979	0.999426	5	0
TNN	0.00277692	0.00284129	0.233023	0.333807	0.99979	0.942921	1	0
PLK5	0.000876367	0.00283968	0.501252	0.372856	0.99979	0.946129	2	0
LARP6	0.00120542	0.00283863	0.519875	0.531254	0.99979	0.969825	15	0
RELN	0.0021638	0.00283681	0.0151844	0.0302069	0.99979	0.845518	11	0
LINC01549	0.00202513	0.002835	0.21436	0.333064	0.99979	0.942921	3	0
ISLR2	0.00237382	0.00283205	0.274927	0.334847	0.99979	0.942921	1	0
SLC17A7	7.35e-05	0.00283057	0.980585	0.334995	0.99979	0.942921	1	0
KL	0.000809073	0.00282887	0.812583	0.411475	0.99979	0.950197	2	0
SHC2	0.0016962	0.00282788	0.367992	0.27035	0.99979	0.93316	9	0
ANKRD34A	0.00114315	0.00282609	0.483518	0.408907	0.99979	0.950197	5	0
MRPL10	0.000976052	0.0028226	0.225698	0.0202635	0.99979	0.751475	25	0
KCNQ4	0.00297302	0.00282079	0.217744	0.336203	0.99979	0.942921	1	0
CPO	0.000884402	0.00281929	0.386212	0.52834	0.99979	0.969075	5	0
ZFAND2B	0.00168728	0.00281538	0.0133418	0.338943	0.99979	0.943397	61	0
SASH1	0.00104795	0.0028129	0.0969267	0.00541999	0.99979	0.451338	50	0
ZNF205	0.00159054	0.00280898	0.260879	0.361162	0.99979	0.946129	19	0
TYMS	0.00180607	0.00280843	0.136169	0.611434	0.99979	0.973645	5	0
THSD1	0.00103096	0.00279852	0.192477	0.0735414	0.99979	0.923471	18	0
POC1A	0.000483893	0.0027985	0.744764	0.0292353	0.99979	0.843435	29	0
CD22	0.000713434	0.00279802	0.52735	0.220235	0.99979	0.928973	14	0
TOX	0.000815222	0.00279755	0.243046	0.14722	0.99979	0.923471	25	0
DLEC1	0.00098496	0.00279053	0.620389	0.0990491	0.99979	0.923471	33	0
ALOX12	0.000742584	0.00279034	0.800737	0.427012	0.99979	0.95218	6	0
ZNF575	0.00115807	0.00278818	0.51302	0.333425	0.99979	0.942921	7	0
IL6	0.00265118	0.00278786	0.534311	0.791873	0.99979	0.990213	2	0
ZC2HC1C	0.000795456	0.00278739	0.454003	0.456885	0.99979	0.956199	11	0
ZNF425	0.00188918	0.00278703	0.2993	0.669988	0.99979	0.975318	25	0
NUGGC	0.000704348	0.00278577	0.708436	0.247548	0.99979	0.931331	2	0
IL23R	0.00231633	0.00278413	0.353711	0.441242	0.99979	0.95218	6	0
WDR93	0.00221042	0.00277966	0.123268	0.183992	0.99979	0.925113	3	0
GCNT1	0.00171426	0.0027792	0.0588617	0.251577	0.99979	0.931331	21	0
DLGAP3	0.000784278	0.0027772	0.494495	0.17528	0.99979	0.923471	3	0
PRRX1	0.000834215	0.00277556	0.909801	0.294515	0.99979	0.937408	5	0
S100A9	0.000654585	0.002775	0.190909	0.000943333	0.99979	0.145704	25	0
NUDT7	0.00265336	0.00277354	0.298431	0.598417	0.99979	0.971752	5	0
TNFAIP6	0.00274028	0.00275429	0.0975907	0.548395	0.99979	0.969825	4	0
ZNF304	0.00087119	0.00275173	0.1801	0.0819913	0.99979	0.923471	7	0
MXD3	0.000834839	0.00274673	0.993257	0.645926	0.99979	0.974294	25	0
GRWD1	0.000881549	0.00274331	0.156539	0.0258598	0.99979	0.808115	30	0
DNAJC5G	0.00161457	0.00274324	0.257566	0.339346	0.99979	0.943397	2	0
TXLNB	0.00121894	0.0027424	0.588068	0.378928	0.99979	0.947067	9	0
C10orf105	0.00174472	0.00274168	0.133737	0.20485	0.99979	0.925113	4	0
ADAM23	0.00113162	0.00273863	0.300896	0.198382	0.99979	0.925113	8	0
GINS1	0.000712957	0.00273858	0.17195	0.0155118	0.99979	0.669976	34	0
PLA1A	0.000870079	0.00273448	0.517863	0.182924	0.99979	0.925113	2	0
AZGP1	0.000621229	0.00273375	0.613872	0.103964	0.99979	0.923471	8	0
ACSM1	0.00115183	0.00273329	0.813391	0.646118	0.99979	0.974294	2	0
GPR45	0.00354111	0.00273049	0.181996	0.346547	0.99979	0.945152	1	0
SYPL2	0.000148594	0.00272784	0.920637	0.230263	0.99979	0.93088	2	0
SLC24A2	0.00134632	0.00272765	0.0552635	0.00906959	0.99979	0.53923	47	0
OR3A2	0.000978228	0.00272669	0.277597	0.0129725	0.99979	0.628933	38	0
MAP6	0.000167112	0.00272604	0.833429	0.436431	0.99979	0.95218	3	0
TMEM217	0.00133308	0.00272337	0.667555	0.687917	0.99979	0.978567	13	0
PRSS35	0.000691026	0.00271913	0.713463	0.860242	0.99979	0.994738	2	0
H2AC21	0.000175297	0.00271839	0.932654	0.347835	0.99979	0.945152	1	0
LINC02118	-0.000951409	0.00271794	0.550128	0.357981	0.99979	0.946129	2	0
SPTSSB	0.00148645	0.00271633	0.344159	0.461589	0.99979	0.958805	2	0
TEX29	0.00074233	0.00271165	0.762959	0.232794	0.99979	0.931331	13	0
USP26	0.00333676	0.00270864	0.067586	0.205684	0.99979	0.925113	2	0
PLAC1	0.000901327	0.00270835	0.93656	0.485026	0.99979	0.961836	4	0
SGSM1	0.00149328	0.00270789	0.393028	0.66093	0.99979	0.9746	14	0
GAS2L1	0.000957996	0.00270664	0.540337	0.0745189	0.99979	0.923471	42	0
SERPIND1	-0.000571917	0.00270402	0.831067	0.419805	0.99979	0.951207	6	0
ABCA12	0.00244248	0.0027023	0.267003	0.349635	0.99979	0.945152	1	0
DAAM2	0.000836757	0.00270166	0.918592	0.666932	0.99979	0.975318	38	0
AGR2	0.00130647	0.00269973	0.486179	0.349911	0.99979	0.945152	1	0
EME2	0.0014213	0.00269778	0.194558	0.0724107	0.99979	0.923471	52	0
FBXO47	0.00117928	0.00269615	0.313901	0.296105	0.99979	0.938267	5	0
CTH	0.000868535	0.00269521	0.650973	0.787825	0.99979	0.989219	10	0
PKIA	0.00183141	0.00269172	0.286155	0.0612313	0.99979	0.915483	14	0
UPK1B	0.00118305	0.00269165	0.728965	0.726104	0.99979	0.984823	3	0
PLPPR5	0.00153947	0.00268918	0.425142	0.351566	0.99979	0.945152	1	0
IMPG2	0.00110451	0.00268812	0.962939	0.514788	0.99979	0.966588	24	0
AGT	0.0014876	0.00268699	0.115941	0.0958007	0.99979	0.923471	7	0
RIBC1	0.000579655	0.00268477	0.760959	0.456819	0.99979	0.956199	2	0
HAS1	0.000481387	0.00268386	0.887809	0.934545	0.99979	0.998938	3	0
CCDC42	0.00265723	0.00267899	0.244005	0.352892	0.99979	0.945794	1	0
FXYD1	0.00120437	0.00267886	0.143643	0.212471	0.99979	0.92614	12	0
FSTL4	0.0012906	0.00267743	0.259087	0.126726	0.99979	0.923471	6	0
BCL11A	0.000875965	0.00267147	0.790351	0.429531	0.99979	0.95218	4	0
DIPK2B	0.00131899	0.00266659	0.483159	0.354385	0.99979	0.946129	1	0
ARSJ	0.000967107	0.00266603	0.578526	0.0954712	0.99979	0.923471	11	0
FAM171B	0.000726308	0.00266506	0.26478	0.139666	0.99979	0.923471	14	0
PEX11G	0.00110854	0.00266382	0.218301	0.169886	0.99979	0.923471	7	0
FGFRL1	0.00147547	0.00266301	0.366175	0.185914	0.99979	0.925113	14	0
PGRMC1	0.000996248	0.0026616	0.6549	0.111271	0.99979	0.923471	41	0
NID2	0.000382215	0.00266084	0.776597	0.649595	0.99979	0.974294	2	0
GCAT	0.000276679	0.00265769	0.621917	0.0614985	0.99979	0.916031	11	0
VWF	0.00138348	0.00265676	0.0677087	0.0702235	0.99979	0.923471	15	0
NTN1	0.00167021	0.0026544	0.17843	0.237646	0.99979	0.931331	4	0
CHTF18	0.00110157	0.00265328	0.239243	0.0767096	0.99979	0.923471	16	0
PAGE2B	-6.09e-05	0.00265264	0.956379	0.355989	0.99979	0.946129	1	0
NUTM2D	0.00153749	0.00265195	0.224556	0.304925	0.99979	0.940099	4	0
XPNPEP2	0.00144288	0.00264251	0.354317	0.202973	0.99979	0.925113	2	0
MLLT3	0.000940801	0.00263989	0.717627	0.757097	0.99979	0.9881	36	0
LYPD5	0.00306599	0.0026336	0.0438557	0.403386	0.99979	0.949595	4	0
SPX	-0.000727057	0.00263309	0.857029	0.569949	0.99979	0.97159	2	0
CMYA5	0.0016043	0.00263108	0.16724	0.290794	0.99979	0.937341	27	0
ZNF681	0.000958774	0.00263089	0.687086	0.503462	0.99979	0.965219	38	0
POTEM	-0.000442028	0.00263071	0.787155	0.359021	0.99979	0.946129	1	0
NOTUM	0.00141976	0.00262787	0.429391	0.477899	0.99979	0.961414	3	0
BMP8A	0.00277221	0.00262463	0.0835043	0.194936	0.99979	0.925113	3	0
DAPK2	0.00179258	0.00262188	0.0626597	0.0845305	0.99979	0.923471	18	0
RGS14	0.00143803	0.00262151	0.108693	0.585244	0.99979	0.971626	39	0
ADCY3	0.0011564	0.00261535	0.565352	0.481598	0.99979	0.961414	45	0
RBM3	0.000989667	0.00261532	0.411151	0.0432116	0.99979	0.879666	80	0
PPP1R1A	0.00112261	0.00261492	0.945731	0.397077	0.99979	0.949353	3	0
FADS6	0.00166818	0.00261396	0.191469	0.22258	0.99979	0.930107	4	0
CAPN11	-0.000911713	0.0026124	0.371567	0.249288	0.99979	0.931331	4	0
PMF1-BGLAP	0.000740747	0.00261054	0.537375	0.410847	0.99979	0.950197	3	0
FOSB	0.00104453	0.00260997	0.645343	0.530484	0.99979	0.969825	3	0
ASIC3	0.000390723	0.00260854	0.667129	0.140823	0.99979	0.923471	4	0
NUDT15	0.00148767	0.00260326	0.188776	0.366284	0.99979	0.946129	12	0
PRICKLE1	0.000177979	0.00260213	0.794075	0.0788787	0.99979	0.923471	11	0
	0.00173333	0.00260189	0.0219272	0.186071	0.99979	0.925113	30	0
LRGUK	0.00101549	0.00259908	0.921919	0.909036	0.99979	0.998938	15	0
SLC35B2	0.00165318	0.00259828	0.660904	0.869133	0.99979	0.994738	16	0
CCR3	0.00197178	0.00259769	0.0456163	0.17416	0.99979	0.923471	5	0
LRRC9	0.000775993	0.00259695	0.616572	0.207418	0.99979	0.925113	5	0
ZBTB39	0.00115849	0.00259432	0.201065	0.352054	0.99979	0.945152	30	0
GMNN	0.000760547	0.00259036	0.32429	0.165768	0.99979	0.923471	43	0
CENPU	0.0015303	0.00258946	0.0953173	0.304807	0.99979	0.940099	10	0
ZNF578	-0.000209192	0.00258936	0.904927	0.300752	0.99979	0.938504	6	0
MYH10	0.000400942	0.00258799	0.778647	0.463391	0.99979	0.959086	13	0
STS	0.00141931	0.00258654	0.0852616	0.46522	0.99979	0.959738	54	0
GLYCTK	0.001116	0.00258381	0.916095	0.724356	0.99979	0.984797	11	0
ZNHIT2	0.000445172	0.00257648	0.851175	0.679723	0.99979	0.977782	4	0
LIPT2	0.00103276	0.00257644	0.526538	0.291366	0.99979	0.937341	4	0
ICAM3	0.00378606	0.00257617	0.0549684	0.172202	0.99979	0.923471	8	0
F2RL2	0.00189066	0.00257406	0.469647	0.655175	0.99979	0.974294	2	0
TBC1D24	0.00147405	0.00257274	0.177037	0.0509034	0.99979	0.898566	10	0
PPFIA3	0.00146963	0.00256743	0.0561427	0.170714	0.99979	0.923471	16	0
TRPC7	-0.00120256	0.00256536	0.350685	0.220626	0.99979	0.929092	3	0
FGFR2	0.00128429	0.00256318	0.223317	0.364075	0.99979	0.946129	33	0
NOP2	0.0011359	0.00256115	0.849147	0.309385	0.99979	0.940099	11	0
RAB3IP	0.00155148	0.00256023	0.00397233	0.0337291	0.99979	0.860487	73	0
ZSWIM1	0.000708652	0.00256007	0.531339	0.202188	0.99979	0.925113	5	0
DNAJC6	0.00121037	0.00255725	0.1596	0.0763953	0.99979	0.923471	28	0
CCDC83	0.00147778	0.0025537	0.439929	0.368406	0.99979	0.946129	1	0
POU2AF1	0.000786841	0.0025508	0.609806	0.607644	0.99979	0.972971	3	0
PCP2	0.00176293	0.0025498	0.21408	0.213597	0.99979	0.927447	2	0
LRRC4B	0.00140125	0.00254977	0.144057	0.139216	0.99979	0.923471	9	0
HJV	0.000138104	0.00254929	0.950488	0.368877	0.99979	0.946129	1	0
DHCR7	0.000296147	0.00254854	0.821396	0.0761552	0.99979	0.923471	17	0
AQP1	0.00109515	0.00254646	0.903861	0.768603	0.99979	0.9881	11	0
SDS	0.000646457	0.00254334	0.503525	0.189119	0.99979	0.925113	4	0
SLC35F4	0.000959802	0.00254281	0.146297	0.0660324	0.99979	0.923471	10	0
ZNF574	0.00116504	0.00254199	0.242072	0.0288729	0.99979	0.837585	12	0
AKR7A2	0.000140211	0.00253888	0.538486	0.0639113	0.99979	0.916427	35	0
ITGA2B	0.00306286	0.00253867	0.0382718	0.243308	0.99979	0.931331	4	0
MT1X	0.000591896	0.00253498	0.272529	0.0439296	0.99979	0.881236	36	0
NXPH1	0.00132781	0.0025327	0.34952	0.672936	0.99979	0.975811	3	0
HPCA	0.00136309	0.00252435	0.555861	0.77133	0.99979	0.9881	5	0
TIGD6	0.00220509	0.00252361	0.0423938	0.286281	0.99979	0.937341	12	0
MEI4	0.00135949	0.00252359	0.159247	0.124533	0.99979	0.923471	33	0
AMN	0.00301573	0.00252268	0.0850381	0.248737	0.99979	0.931331	2	0
MYT1L	-0.000846252	0.00252219	0.208086	0.964848	0.99979	0.999426	8	0
ZBP1	0.000965124	0.00252203	0.59319	0.387398	0.99979	0.947948	10	0
DHCR24	0.000926119	0.00252137	0.239858	0.208605	0.99979	0.925113	20	0
GPR55	0.000401398	0.00251935	0.734863	0.279667	0.99979	0.936929	3	0
XRCC2	0.000509997	0.00251745	0.923324	0.623553	0.99979	0.974294	6	0
GPC6	0.0011236	0.00251578	0.208364	0.153653	0.99979	0.923471	15	0
CCDC13	0.000782556	0.00251437	0.899883	0.375067	0.99979	0.946129	43	0
PARVA	0.000257835	0.00251263	0.79278	0.166021	0.99979	0.923471	4	0
SLC26A9	0.00152206	0.00250906	0.429104	0.373863	0.99979	0.946129	1	0
ACVRL1	-0.000613379	0.00250755	0.587957	0.381563	0.99979	0.947656	5	0
SLC26A3	0.000561067	0.0025002	0.371767	0.00451578	0.99979	0.415606	67	0
KPTN	0.000877431	0.00250016	0.323218	0.0313674	0.99979	0.845789	45	0
TMPRSS4	-0.000643452	0.00249679	0.85542	0.0501759	0.99979	0.896789	6	0
IDO2	0.00250214	0.00248957	0.132137	0.415924	0.99979	0.951207	2	0
KRT19	0.00154543	0.00248742	0.423776	0.376876	0.99979	0.947067	1	0
SPRY3	0.00130761	0.00248729	0.240801	0.59948	0.99979	0.972206	7	0
ZNF771	0.000927529	0.00248687	0.246188	0.213483	0.99979	0.927447	36	0
CNIH3	0.000716404	0.00248471	0.410007	0.0275171	0.99979	0.831953	81	0
RIMS1	0.00124949	0.0024845	0.130006	0.0763865	0.99979	0.923471	14	0
IFIT1	0.00167128	0.0024796	0.0895156	0.476261	0.99979	0.961076	6	0
ZNF677	0.00182016	0.00247605	0.160433	0.382611	0.99979	0.947656	28	0
ATP1A2	0.00153793	0.00247445	0.172609	0.326191	0.99979	0.941935	28	0
OXER1	-0.000690128	0.00247398	0.614304	0.515333	0.99979	0.96712	7	0
UQCRHL	0.000142671	0.00247385	0.853521	0.493039	0.99979	0.961836	8	0
MSI1	0.0020051	0.0024727	0.330818	0.378684	0.99979	0.947067	1	0
ACKR2	-0.00213504	0.00247228	0.192575	0.254133	0.99979	0.932423	2	0
ANXA10	0.00194108	0.00247049	0.3419	0.378881	0.99979	0.947067	1	0
REC114	8.57e-05	0.00246091	0.880731	0.564288	0.99979	0.97159	6	0
FAM111B	0.000862992	0.00245951	0.3858	0.470326	0.99979	0.960115	5	0
ACSBG2	0.00180777	0.0024584	0.136889	0.103553	0.99979	0.923471	5	0
PTTG1	0.00159213	0.00245467	0.863701	0.5726	0.99979	0.97159	8	0
KLC3	0.00178881	0.00245252	0.21006	0.213757	0.99979	0.927447	9	0
HCN2	0.000485429	0.0024505	0.626504	0.186103	0.99979	0.925113	13	0
CSDC2	0.00162065	0.00244971	0.409313	0.482912	0.99979	0.961836	3	0
VASH2	0.00116529	0.00244683	0.701696	0.698866	0.99979	0.979956	3	0
ADAMTS5	-6.08e-06	0.00244677	0.982036	0.382089	0.99979	0.947656	1	0
ARFGEF3	0.00121823	0.00244448	0.372071	0.53105	0.99979	0.969825	21	0
GAGE10	-0.000153383	0.00244341	0.945976	0.402258	0.99979	0.9494	12	0
HGFAC	0.00181618	0.00244063	0.201789	0.224435	0.99979	0.930107	2	0
GNG12	-6.95e-05	0.00244024	0.936862	0.148651	0.99979	0.923471	23	0
WDR31	0.00119602	0.00243837	0.190436	0.10257	0.99979	0.923471	14	0
CHODL	0.000217229	0.0024379	0.435385	0.154316	0.99979	0.923471	6	0
CYP4F22	0.00049293	0.00243749	0.719088	0.725484	0.99979	0.984823	4	0
GALR1	-0.000755519	0.0024353	0.722957	0.314509	0.99979	0.940258	2	0
ADAMTS8	-0.000852823	0.00243372	0.627895	0.383997	0.99979	0.947656	1	0
PAPPA	0.000952691	0.00243336	0.549066	0.346407	0.99979	0.945152	2	0
SARNP	0.000678609	0.00243335	0.38771	0.0773667	0.99979	0.923471	23	0
PKD1L1-AS1	8.75e-05	0.00243129	0.771526	0.938819	0.99979	0.999426	4	0
RAI2	0.000739112	0.00242861	0.500987	0.254684	0.99979	0.932423	4	0
RECQL5	0.00179127	0.00242856	0.0134077	0.311553	0.99979	0.940099	41	0
LCN12	0.00140148	0.00242846	0.142296	0.194446	0.99979	0.925113	7	0
COQ7	0.000726423	0.00242431	0.21826	0.085158	0.99979	0.923471	45	0
CYP2S1	0.000634785	0.00242359	0.418977	0.247863	0.99979	0.931331	42	0
ONECUT3	0.00192833	0.0024232	0.487711	0.567217	0.99979	0.97159	2	0
ADGRL4	0.00140423	0.00242305	0.295798	0.260487	0.99979	0.93316	2	0
H2AC8	0.00165631	0.00242144	0.425867	0.857929	0.99979	0.99442	11	0
IGDCC4	0.00182611	0.00241989	0.364061	0.385978	0.99979	0.947948	1	0
COX7B2	0.00314808	0.00241902	0.0775963	0.257927	0.99979	0.93316	2	0
ZNF593	0.00132789	0.00241811	0.50939	0.973382	0.99979	0.999426	22	0
EYS	0.000141084	0.00241574	0.88085	0.526521	0.99979	0.969075	26	0
PPFIBP1	0.000830899	0.00241461	0.624029	0.176239	0.99979	0.923471	39	0
SMIM41	0.00120634	0.00241071	0.515213	0.387603	0.99979	0.947948	1	0
FBXO39	-0.000250697	0.00240821	0.870844	0.388012	0.99979	0.948227	1	0
PLA2R1	0.000370553	0.00240359	0.801764	0.0488279	0.99979	0.896044	13	0
TMEM233	-0.000222963	0.00240186	0.127011	0.1022	0.99979	0.923471	10	0
DMRTA1	0.000713229	0.00240171	0.692901	0.388965	0.99979	0.948376	1	0
NRN1	0.00156581	0.0023976	0.418656	0.389566	0.99979	0.948376	1	0
CABLES2	0.00104545	0.00239719	0.155837	0.099415	0.99979	0.923471	20	0
GRID1	0.000718039	0.00239199	0.601603	0.0633759	0.99979	0.916348	29	0
MYOT	0.00137409	0.00238857	0.30237	0.253745	0.99979	0.932423	6	0
B4GALT7	0.000502135	0.00238495	0.337827	0.00288651	0.99979	0.325819	69	0
ATRNL1	0.00147953	0.00238455	0.640335	0.654256	0.99979	0.974294	17	0
ANKDD1A	0.000868791	0.00238242	0.0217132	0.00585756	0.99979	0.455236	70	0
ZNF284	0.00305076	0.00238165	0.0028408	0.163222	0.99979	0.923471	6	0
ZCWPW1	0.000921678	0.00238093	0.121057	0.0667503	0.99979	0.923471	81	0
CHPF	-0.000366098	0.00238052	0.376118	0.195051	0.99979	0.925113	10	0
TMEM183A	0.000385663	0.00237985	0.686405	0.322204	0.99979	0.941655	69	0
EDARADD	0.00119422	0.00237886	0.724146	0.365028	0.99979	0.946129	22	0
RNF227	0.000752402	0.00237855	0.750208	0.587538	0.99979	0.971626	14	0
CLIC6	0.00117838	0.00237582	0.354097	0.152969	0.99979	0.923471	3	0
ADRA1B	0.000325739	0.00237435	0.86162	0.392925	0.99979	0.949353	1	0
TIGD4	0.00143506	0.00237373	0.0590123	0.510128	0.99979	0.965722	39	0
NOL4L-DT	0.00319904	0.00237335	0.0329274	0.531599	0.99979	0.969825	4	0
CAMK2A	0.00188708	0.00237107	0.351924	0.393337	0.99979	0.949353	1	0
PIGL	0.00108069	0.00236968	0.0151422	0.0358253	0.99979	0.862472	106	0
RFX8	0.00100022	0.00236871	0.439274	0.451492	0.99979	0.952951	6	0
GPRASP1	0.00158726	0.00236751	0.0734885	0.329508	0.99979	0.941935	40	0
FASN	0.00159071	0.00236626	0.0241227	0.205748	0.99979	0.925113	34	0
NT5M	0.00100726	0.00236617	0.516358	0.310373	0.99979	0.940099	40	0
RFLNA	0.00130643	0.00236424	0.583307	0.54649	0.99979	0.969825	5	0
GPR149	0.00182661	0.00236392	0.201236	0.247804	0.99979	0.931331	2	0
THBS1	0.00201082	0.00236303	0.416205	0.922261	0.99979	0.998938	2	0
H4C5	0.00125647	0.00236139	0.182522	0.206839	0.99979	0.925113	22	0
BRIP1	0.000724329	0.00235853	0.596961	0.134643	0.99979	0.923471	23	0
GPR88	0.000931382	0.00235802	0.611097	0.395087	0.99979	0.949353	1	0
LAMC3	0.00203778	0.0023578	0.172302	0.263073	0.99979	0.93316	3	0
ARHGEF17	0.00219148	0.00235263	0.0171973	0.308471	0.99979	0.940099	9	0
CASKIN1	0.00119413	0.00234843	0.25085	0.214786	0.99979	0.927447	6	0
PIPOX	0.000356747	0.00234772	0.791032	0.845568	0.99979	0.993264	31	0
PCBP3	0.000742568	0.00234771	0.229273	0.0186312	0.99979	0.730404	91	0
SAMD14	-0.00158727	0.00234741	0.271577	0.592229	0.99979	0.971752	3	0
THEG	0.00234508	0.00234705	0.278706	0.396639	0.99979	0.949353	1	0
ASPM	0.000823081	0.00234411	0.903139	0.694695	0.99979	0.979262	3	0
PDGFRA	-0.000103921	0.00234407	0.964774	0.270208	0.99979	0.93316	2	0
NAGLU	0.00128469	0.00234373	0.0100078	0.0458448	0.99979	0.886422	121	0
CROCC2	-0.00141168	0.0023433	0.365414	0.247098	0.99979	0.931331	2	0
GUCA1B	0.00137368	0.00234219	0.169193	0.263063	0.99979	0.93316	14	0
HEY2	0.000849664	0.00234185	0.614097	0.827814	0.99979	0.991257	6	0
H2BC7	0.000914693	0.00234004	0.781202	0.533539	0.99979	0.969825	20	0
SPTBN2	0.00139535	0.00233933	0.307603	0.182414	0.99979	0.923909	4	0
HS6ST2	0.00108665	0.00233862	0.673103	0.614804	0.99979	0.973713	2	0
XG	6.35e-05	0.00233745	0.884249	0.206953	0.99979	0.925113	11	0
TMEM35A	0.000584573	0.00233525	0.853986	0.450239	0.99979	0.952913	4	0
MRPL38	-0.000487387	0.00233382	0.846805	0.489373	0.99979	0.961836	3	0
TPTE2	0.000340833	0.00233358	0.628096	0.127655	0.99979	0.923471	27	0
SLCO1A2	0.0010351	0.00233164	0.45907	0.249058	0.99979	0.931331	24	0
KCNIP2	0.00129529	0.00232992	0.0238372	0.0260854	0.99979	0.811101	31	0
C8orf89	0.00146013	0.00232637	0.293704	0.379017	0.99979	0.947067	2	0
TONSL	0.000280033	0.00232503	0.726816	0.0832741	0.99979	0.923471	22	0
CABCOCO1	0.000653903	0.00232432	0.705147	0.411599	0.99979	0.950197	3	0
SSUH2	0.00138442	0.00231808	0.344283	0.869291	0.99979	0.994738	6	0
ZNF221	0.00167416	0.00231759	0.315439	0.714087	0.99979	0.984168	13	0
SAXO1	0.000373733	0.00231726	0.442912	0.185544	0.99979	0.925113	5	0
EPS8L2	0.00191734	0.00231602	0.294084	0.424436	0.99979	0.951207	6	0
COL9A3	0.000184759	0.00231563	0.872579	0.390695	0.99979	0.948606	4	0
EVA1B	0.000868706	0.00231361	0.189574	0.110398	0.99979	0.923471	51	0
MSX1	0.00150987	0.00231323	0.798723	0.438285	0.99979	0.95218	2	0
KCNJ9	-0.00111753	0.00231165	0.5421	0.402152	0.99979	0.9494	1	0
MYRFL	0.00118943	0.00230888	0.338301	0.665315	0.99979	0.975318	12	0
MEGF6	-0.00083088	0.00230856	0.599635	0.843953	0.99979	0.992855	7	0
MAP9	0.000636477	0.00230827	0.76457	0.4877	0.99979	0.961836	35	0
BEND6	0.000869668	0.00230814	0.792045	0.374956	0.99979	0.946129	15	0
ZFP91-CNTF	0.00264495	0.00230697	0.107444	0.604924	0.99979	0.972971	14	0
AR	0.000438179	0.00230454	0.861026	0.523693	0.99979	0.968802	12	0
PDE12	0.00127185	0.00230341	0.0347799	0.133589	0.99979	0.923471	76	0
ZIM2	3.97e-05	0.002303	0.988296	0.153041	0.99979	0.923471	3	0
POLR2G	0.00132433	0.00230245	0.0262267	0.0358517	0.99979	0.862472	30	0
ZNF260	0.00117206	0.00229997	0.0293244	0.0567952	0.99979	0.90943	72	0
GTPBP3	0.0011478	0.0022995	0.804956	0.711279	0.99979	0.983994	38	0
MELK	0.000133374	0.00229885	0.780336	0.617494	0.99979	0.974294	17	0
FANCI	0.000554878	0.00229553	0.436797	0.195284	0.99979	0.925113	58	0
TEX36	-0.00254971	0.00229412	0.263119	0.404667	0.99979	0.949595	1	0
GRPR	0.00112446	0.00229365	0.698806	0.957087	0.99979	0.999426	3	0
ERP27	0.00106186	0.00228935	0.168859	0.0759314	0.99979	0.923471	18	0
CTHRC1	-0.00024893	0.0022892	0.699815	0.392123	0.99979	0.948761	14	0
SYBU	0.00038328	0.00228643	0.705612	0.21665	0.99979	0.927447	8	0
SNX32	0.00235137	0.0022805	0.0206387	0.390562	0.99979	0.948606	12	0
ABCA8	-0.000400134	0.00227985	0.734339	0.503506	0.99979	0.965219	7	0
AURKA	0.000499623	0.00227508	0.996448	0.490665	0.99979	0.961836	7	0
FMOD	-0.000492692	0.00227398	0.765071	0.40776	0.99979	0.950197	1	0
HROB	0.00149323	0.00227143	0.393488	0.120304	0.99979	0.923471	4	0
RTN2	0.000596498	0.00227092	0.843043	0.489333	0.99979	0.961836	36	0
RHBDL2	0.0007421	0.00226933	0.158298	0.139211	0.99979	0.923471	32	0
C2orf42	0.00120949	0.00226854	0.0856412	0.211302	0.99979	0.925113	62	0
SMIM24	0.000489235	0.00226752	0.5088	0.85924	0.99979	0.994738	8	0
KLHL32	0.000698421	0.00226689	0.747397	0.795794	0.99979	0.990213	32	0
AFF3	0.000707341	0.0022655	0.475795	0.0837987	0.99979	0.923471	23	0
EIF3F	0.00070485	0.00226496	0.0858239	0.004098	0.99979	0.390823	126	0
ZNF22-AS1	0.00228116	0.00226411	0.0913806	0.633783	0.99979	0.974294	5	0
FAM163A	0.00331011	0.00226289	0.126283	0.72551	0.99979	0.984823	2	0
INHBB	0.000124961	0.00226286	0.956712	0.448666	0.99979	0.952913	2	0
SLCO6A1	0.00154689	0.00226185	0.292343	0.568628	0.99979	0.97159	2	0
SPECC1L	9.22e-05	0.0022577	0.918011	0.653665	0.99979	0.974294	13	0
TMEM240	0.00155375	0.00225269	0.420525	0.482179	0.99979	0.961414	5	0
CLVS1	0.000636323	0.00225216	0.442027	0.100914	0.99979	0.923471	11	0
KLHL35	0.00118792	0.00225194	0.58049	0.547515	0.99979	0.969825	3	0
SLC29A4	0.00171443	0.00225033	0.724319	0.821034	0.99979	0.990626	3	0
MIR2052HG	0.00133548	0.00224849	0.0270468	0.0206385	0.99979	0.757813	33	0
HEPACAM	0.000609962	0.00224676	0.476182	0.405931	0.99979	0.950137	15	0
KIAA0319	0.00175247	0.0022464	0.309105	0.351299	0.99979	0.945152	7	0
FBN1	0.000914365	0.00224576	0.335737	0.389756	0.99979	0.948376	32	0
RHOJ	0.00131253	0.00224541	0.902418	0.975501	0.99979	0.999426	3	0
PAX2	-0.0019387	0.00224513	0.350635	0.412742	0.99979	0.950197	1	0
SELENOP	0.000676793	0.00224384	0.512462	0.424651	0.99979	0.951482	78	0
CDKN2AIP	0.000560497	0.00224365	0.755225	0.222017	0.99979	0.930107	55	0
MRPS10	0.00099615	0.00224335	0.14383	0.034722	0.99979	0.862194	57	0
GRK6	0.000900802	0.00224297	0.140789	0.615466	0.99979	0.973713	61	0
FLAD1	0.001016	0.00223493	0.0541001	0.037745	0.99979	0.864718	88	0
TMED1	0.000771094	0.00223453	0.917636	0.922868	0.99979	0.998938	16	0
KLRG1	0.00115345	0.00222991	0.21372	0.34361	0.99979	0.945152	57	0
MAST4	0.000682008	0.0022256	0.79107	0.248374	0.99979	0.931331	37	0
ATP8B2	0.00150989	0.00222467	0.249666	0.540542	0.99979	0.969825	34	0
NYAP1	0.000709653	0.00222236	0.694474	0.416507	0.99979	0.951207	1	0
CDKN2AIPNL	0.000865779	0.00222043	0.401597	0.247735	0.99979	0.931331	25	0
MPZ	0.000929766	0.0022199	0.233093	0.135082	0.99979	0.923471	35	0
ETFRF1	0.000965469	0.00221872	0.182929	0.108047	0.99979	0.923471	67	0
NPTXR	0.00137447	0.00221776	0.917732	0.572013	0.99979	0.97159	11	0
SH3TC2	0.00127396	0.00221349	0.226211	0.494419	0.99979	0.962028	18	0
SLC25A27	0.000593986	0.0022129	0.228887	0.0776061	0.99979	0.923471	82	0
COPRS	0.000496463	0.00221082	0.960708	0.748766	0.99979	0.9881	48	0
ARHGEF39	0.00159413	0.0022099	0.25056	0.302754	0.99979	0.939945	2	0
C21orf58	0.000907779	0.00220826	0.475242	0.375048	0.99979	0.946129	21	0
SMC1B	0.000269646	0.0022071	0.968126	0.608415	0.99979	0.973166	11	0
THEGL	0.00117892	0.00220138	0.425236	0.563936	0.99979	0.97159	2	0
NET1	0.000776879	0.00220064	0.0917784	0.0149096	0.99979	0.661137	39	0
ZFP92	0.00184089	0.0022	0.0725409	0.0773708	0.99979	0.923471	10	0
DNPEP	0.000640806	0.00219949	0.253619	0.173154	0.99979	0.923471	90	0
EID2B	0.00111595	0.00219829	0.101867	0.320679	0.99979	0.941655	18	0
COMMD5	0.000881161	0.00219729	0.0609739	0.00376992	0.99979	0.379933	67	0
MYO1A	0.000566423	0.00219724	0.680368	0.508952	0.99979	0.965722	2	0
ZPLD1	0.000612289	0.00219704	0.414225	0.142448	0.99979	0.923471	6	0
COL7A1	0.000614742	0.00219298	0.835211	0.665362	0.99979	0.975318	6	0
C8orf33	0.000526918	0.00219095	0.96468	0.310302	0.99979	0.940099	38	0
TEN1	0.000883664	0.00219048	0.140955	0.0557831	0.99979	0.904989	29	0
INKA1	0.000715743	0.00219012	0.351674	0.282535	0.99979	0.937341	54	0
PLEKHA6	0.000987144	0.00218769	0.113902	0.0519616	0.99979	0.901949	75	0
FBXW10	0.0023069	0.0021856	0.163955	0.518728	0.99979	0.967414	3	0
NINL	0.000799686	0.0021839	0.544127	0.244398	0.99979	0.931331	4	0
CDC42BPA	0.000748138	0.0021833	0.499062	0.237694	0.99979	0.931331	79	0
RGS9	0.000350614	0.00218119	0.720214	0.819875	0.99979	0.990626	3	0
ZMYND15	0.00122142	0.00218115	0.0563234	0.138598	0.99979	0.923471	56	0
IBSP	0.00139856	0.00217718	0.461345	0.424097	0.99979	0.951207	1	0
CRABP1	0.00109694	0.00217362	0.451886	0.3178	0.99979	0.941397	3	0
HNF4G	0.000762001	0.00217345	0.802984	0.665051	0.99979	0.975318	4	0
MYRF	0.000887178	0.00217306	0.49243	0.634117	0.99979	0.974294	16	0
	0.00238776	0.00217154	0.322032	0.249775	0.99979	0.931331	3	0
TMC5	0.00159512	0.00216833	0.551361	0.573052	0.99979	0.97159	13	0
QRICH2	0.00158071	0.00216707	0.887288	0.734142	0.99979	0.98544	14	0
MAST1	-0.000693433	0.0021669	0.624282	0.189861	0.99979	0.925113	16	0
CENPW	0.00146011	0.00216596	0.132188	0.0785744	0.99979	0.923471	10	0
RYR3	0.00121087	0.00216562	0.221959	0.341986	0.99979	0.945152	12	0
FAM124B	8.97e-05	0.00216399	0.816767	0.334635	0.99979	0.942921	3	0
DYNC2I2	0.00147188	0.00216354	0.210166	0.190683	0.99979	0.925113	8	0
CENPA	0.000843335	0.00216331	0.305689	0.398139	0.99979	0.949353	47	0
SLC6A9	0.00167643	0.00216237	0.311929	0.769044	0.99979	0.9881	8	0
IL17RC	0.000472521	0.00216203	0.427637	0.10827	0.99979	0.923471	50	0
ARMC12	0.00133938	0.00216178	0.388125	0.532708	0.99979	0.969825	3	0
C9orf57	-0.000186205	0.00216085	0.900427	0.427136	0.99979	0.95218	1	0
C19orf44	0.000687169	0.00216072	0.842009	0.76398	0.99979	0.9881	18	0
OLIG1	0.0014891	0.00216003	0.567621	0.756019	0.99979	0.9881	16	0
DCHS1	0.000486314	0.00215963	0.467074	0.168141	0.99979	0.923471	12	0
RBM24	0.00176322	0.00215957	0.474839	0.368875	0.99979	0.946129	2	0
SLC22A23	0.000870196	0.00215908	0.0364409	0.0143855	0.99979	0.651099	123	0
ALDH16A1	0.0021154	0.00215871	0.00288912	0.0307448	0.99979	0.845518	17	0
MRAP2	0.000382036	0.00215775	0.803485	0.328005	0.99979	0.941935	2	0
FABP5	0.0013671	0.0021574	0.295379	0.413859	0.99979	0.950197	16	0
IQCD	0.00038294	0.00215688	0.679711	0.26217	0.99979	0.93316	6	0
FOXM1	0.000298172	0.00215621	0.778085	0.369327	0.99979	0.946129	4	0
RAB24	0.000785643	0.00215007	0.330405	0.0688371	0.99979	0.923471	19	0
TUBB2A	0.000682307	0.00214778	0.352704	0.869686	0.99979	0.994738	14	0
POLR2M	0.000725247	0.00214451	0.165745	0.121688	0.99979	0.923471	48	0
FGF13	0.000413484	0.00214118	0.757115	0.205005	0.99979	0.925113	18	0
ZNF239	0.00125197	0.00214107	0.602542	0.928199	0.99979	0.998938	16	0
PASD1	0.000203391	0.00213546	0.656724	0.49514	0.99979	0.962505	3	0
ZNF711	0.00118626	0.00213345	0.246574	0.378377	0.99979	0.947067	30	0
MRPL43	0.000963498	0.00213326	0.128281	0.0902242	0.99979	0.923471	66	0
ALDH1A1	0.00131072	0.00213268	0.182474	0.0827469	0.99979	0.923471	7	0
ADAMTS18	-0.000706494	0.00212853	0.653221	0.164806	0.99979	0.923471	4	0
FAM104B	0.00155069	0.00212846	0.00293088	0.247288	0.99979	0.931331	55	0
PLEKHH2	0.000629086	0.00212794	0.816449	0.548113	0.99979	0.969825	16	0
NDP	0.00118301	0.00212769	0.307695	0.320832	0.99979	0.941655	3	0
MYC	0.00197534	0.00212574	0.159979	0.142411	0.99979	0.923471	17	0
FAM133A	0.000810583	0.00212403	0.810287	0.561329	0.99979	0.97159	3	0
FPGT-TNNI3K	0.000861257	0.00212401	0.620481	0.496253	0.99979	0.963221	2	0
H3C6	0.00122327	0.00212326	0.794197	0.595414	0.99979	0.971752	19	0
DDX19B	0.00194478	0.0021221	0.341275	0.434472	0.99979	0.95218	1	0
ARHGAP33	0.000830024	0.00212155	0.465076	0.196737	0.99979	0.925113	14	0
HDHD2	0.000543614	0.00212032	0.311561	0.224325	0.99979	0.930107	27	0
GRK4	0.00160356	0.00211949	0.12455	0.971332	0.99979	0.999426	23	0
KCNMB4	0.000578899	0.00211534	0.28632	0.090015	0.99979	0.923471	112	0
SYT3	0.00119007	0.00211389	0.690328	0.524689	0.99979	0.969075	8	0
FAU	0.000835767	0.0021105	0.0716165	0.00188116	0.99979	0.240822	183	0
PCDH7	0.000545532	0.00211045	0.488117	0.156211	0.99979	0.923471	22	0
PHF5A	0.00152619	0.00210939	0.0289388	0.0377896	0.99979	0.864718	26	0
GSDMB	0.000853481	0.00210938	0.137702	0.0811527	0.99979	0.923471	55	0
SCML4	-3.31e-05	0.00210359	0.895219	0.172819	0.99979	0.923471	8	0
HCRTR2	0.000969291	0.00210106	0.596351	0.438167	0.99979	0.95218	1	0
PHOSPHO1	0.000980722	0.00210103	0.223173	0.619549	0.99979	0.974294	14	0
C11orf21	0.000609193	0.00210047	0.390352	0.185421	0.99979	0.925113	9	0
ENPEP	-0.000331955	0.00210003	0.484827	0.484136	0.99979	0.961836	7	0
ZNF423	0.0013935	0.00209988	0.0955974	0.508308	0.99979	0.965722	15	0
BTLA	0.000238335	0.00209914	0.978057	0.307113	0.99979	0.940099	5	0
TPPP	0.00141086	0.00209837	0.068233	0.130508	0.99979	0.923471	26	0
ADCY6	0.000617965	0.00209708	0.859781	0.509598	0.99979	0.965722	19	0
TMEM130	-0.0012334	0.00209661	0.485167	0.377132	0.99979	0.947067	4	0
BEX2	0.00135925	0.00209545	0.271092	0.367182	0.99979	0.946129	14	0
CABP4	0.0014932	0.00209359	0.188578	0.411783	0.99979	0.950197	15	0
PDCD5	0.00115581	0.00209323	0.0770674	0.0712853	0.99979	0.923471	62	0
PI4K2A	0.00140447	0.00209148	0.0241934	0.304127	0.99979	0.940099	49	0
POLR1E	0.000940449	0.00209103	0.755284	0.486918	0.99979	0.961836	27	0
C1orf226	0.00151779	0.0020907	0.335779	0.256743	0.99979	0.93316	5	0
GPR12	0.00226271	0.00209069	0.290152	0.440165	0.99979	0.95218	1	0
CHCHD2	0.000876226	0.00208926	0.304409	0.335349	0.99979	0.942921	92	0
PAPPA2	0.000686267	0.00208907	0.641047	0.171297	0.99979	0.923471	20	0
SCART1	0.000805431	0.00208874	0.470509	0.355819	0.99979	0.946129	9	0
PGAM2	0.000706911	0.00208801	0.695588	0.440729	0.99979	0.95218	1	0
LIN28B	0.00271063	0.00208465	0.0598533	0.619065	0.99979	0.974294	5	0
GATD3	0.00132719	0.00208308	0.0281573	0.194781	0.99979	0.925113	51	0
ILF2	0.000448939	0.0020815	0.666694	0.186559	0.99979	0.925113	63	0
PTPRO	0.000451252	0.00208131	0.399388	0.00173953	0.99979	0.23241	188	0
ZNF554	-2.93e-05	0.00208004	0.932094	0.225789	0.99979	0.93053	10	0
C8orf34-AS1	-8.78e-05	0.00207675	0.944242	0.442795	0.99979	0.95218	1	0
SEPTIN1	0.000679289	0.00207609	0.140221	0.147648	0.99979	0.923471	21	0
TBC1D3D	0.00098452	0.00207543	0.384208	0.410534	0.99979	0.950197	4	0
ZNF519	0.000839374	0.00207407	0.0888575	0.347689	0.99979	0.945152	86	0
DPYSL3	0.000483185	0.00207402	0.825652	0.972549	0.99979	0.999426	10	0
BUD31	0.00119427	0.00207392	0.0915142	0.165269	0.99979	0.923471	60	0
SAMD13	0.000580104	0.00207174	0.678622	0.179655	0.99979	0.923471	26	0
FRK	0.00152282	0.00207098	0.122101	0.314572	0.99979	0.940258	6	0
FSTL5	0.00079987	0.00206738	0.638323	0.77021	0.99979	0.9881	17	0
AP1S1	0.000631213	0.00206637	0.207765	0.0627281	0.99979	0.916348	30	0
ARHGAP39	0.000500636	0.00206609	0.809465	0.609658	0.99979	0.973534	11	0
APBB1	0.00128663	0.0020658	0.329113	0.77344	0.99979	0.988185	34	0
COX6B1	0.000519129	0.00206559	0.804977	0.203216	0.99979	0.925113	93	0
NME5	0.000552043	0.00206447	0.565186	0.211348	0.99979	0.925113	4	0
BZW1	0.00108128	0.00206393	0.0247165	0.0529548	0.99979	0.901949	88	0
NT5DC2	0.000910512	0.00206162	0.113116	0.0878097	0.99979	0.923471	21	0
S100A10	0.00107232	0.00206159	0.119802	0.0678124	0.99979	0.923471	12	0
IMPDH2	-1.52e-05	0.00206142	0.663607	0.140361	0.99979	0.923471	34	0
MEGF10	0.00170108	0.00206018	0.0266969	0.223742	0.99979	0.930107	13	0
HMGA2-AS1	0.00143606	0.00205839	0.293462	0.293355	0.99979	0.937341	2	0
DHFR2	8.01e-05	0.00205654	0.363322	0.323343	0.99979	0.941935	22	0
TMEM26	0.000929892	0.00205571	0.611474	0.446748	0.99979	0.952913	1	0
DNAI4	2.84e-05	0.00205389	0.786122	0.639855	0.99979	0.974294	17	0
PHETA2	0.0019019	0.0020535	0.0431541	0.295601	0.99979	0.93803	11	0
NECTIN1	-3.32e-05	0.00205334	0.629622	0.625921	0.99979	0.974294	17	0
ZNF620	0.00138042	0.00205297	0.569649	0.978744	0.99979	0.999426	20	0
CALD1	0.000698337	0.00205239	0.645449	0.570607	0.99979	0.97159	20	0
KBTBD6	0.00122583	0.00205204	0.52346	0.710969	0.99979	0.983994	28	0
S100A13	0.000801279	0.00204988	0.138282	0.332387	0.99979	0.942921	38	0
FMO5	0.000804889	0.00204921	0.56082	0.59564	0.99979	0.971752	86	0
ANKFN1	0.00145263	0.00204896	0.0521472	0.126089	0.99979	0.923471	11	0
BRINP3	0.000469397	0.00204759	0.496372	0.111581	0.99979	0.923471	11	0
NEURL2	0.000226617	0.00204709	0.953689	0.332222	0.99979	0.942921	8	0
CCDC39	-0.000597042	0.00204707	0.456104	0.597657	0.99979	0.971752	10	0
CCDC61	0.00079036	0.00204678	0.195538	0.265029	0.99979	0.93316	27	0
DNAJC4	0.000744157	0.00204506	0.509681	0.36107	0.99979	0.946129	78	0
NRG4	0.000789924	0.00204336	0.2782	0.113782	0.99979	0.923471	11	0
CALCRL	0.000433283	0.00204251	0.411836	0.463275	0.99979	0.959086	7	0
ACSS3	0.000592719	0.00204098	0.975299	0.413982	0.99979	0.950197	6	0
PCNA	0.000881012	0.00203895	0.163171	0.186493	0.99979	0.925113	40	0
KCNAB3	0.00165473	0.00203842	0.18682	0.474293	0.99979	0.960115	5	0
PDE8B	-7.61e-05	0.00203837	0.793435	0.559337	0.99979	0.97159	5	0
CAPS	0.00109851	0.00203778	0.0200394	0.178778	0.99979	0.923471	48	0
C1orf105	-3.05e-05	0.00203744	0.966824	0.462298	0.99979	0.959	2	0
PRX	0.00106198	0.00203706	0.131466	0.130533	0.99979	0.923471	8	0
CLBA1	-0.00133036	0.00203553	0.280487	0.753053	0.99979	0.9881	6	0
INHA	0.00078088	0.00203455	0.666645	0.451002	0.99979	0.952913	1	0
CXXC4	0.000469422	0.00203418	0.754512	0.168578	0.99979	0.923471	5	0
ENPP3	0.00081861	0.00203336	0.50299	0.633318	0.99979	0.974294	16	0
ARHGEF4	0.000823021	0.0020314	0.175334	0.0534489	0.99979	0.901949	16	0
ELMOD1	0.00127223	0.00203106	0.341393	0.397059	0.99979	0.949353	2	0
BPNT1	0.000351883	0.0020308	0.78634	0.571396	0.99979	0.97159	41	0
PLA2G5	0.00183356	0.00202954	0.482572	0.547621	0.99979	0.969825	2	0
SLC6A15	0.000790636	0.00202845	0.258916	0.124492	0.99979	0.923471	9	0
ABCC8	0.00250942	0.00202731	0.140038	0.292589	0.99979	0.937341	3	0
TMEM167B	0.00111247	0.00202586	0.00348279	0.0600579	0.99979	0.915483	92	0
C1orf141	0.000105441	0.00202578	0.948995	0.250776	0.99979	0.931331	3	0
ALG9	-9.56e-05	0.00202562	0.897344	0.523808	0.99979	0.968802	3	0
ITIH6	0.000954002	0.00202388	0.497557	0.346595	0.99979	0.945152	2	0
TWF2	0.000618313	0.00202343	0.64815	0.758903	0.99979	0.9881	7	0
SERPINB2	-0.000284255	0.0020231	0.85637	0.453408	0.99979	0.954791	1	0
CCDC3	0.00051198	0.00202303	0.79173	0.210687	0.99979	0.925113	10	0
GNE	0.000895775	0.00201933	0.118585	0.0351982	0.99979	0.862356	65	0
PDK2	0.0002397	0.00201919	0.616459	0.983439	0.99979	0.999523	20	0
TMEM40	0.00152868	0.00201869	0.427791	0.454139	0.99979	0.955427	1	0
ENDOU	0.000499934	0.00201812	0.715135	0.356433	0.99979	0.946129	2	0
CDC20B	0.00114751	0.00201738	0.534643	0.454463	0.99979	0.955454	1	0
NAP1L2	0.00148178	0.0020151	0.685744	0.61004	0.99979	0.973534	8	0
PCSK1	0.000483076	0.0020132	0.836503	0.327658	0.99979	0.941935	6	0
C1orf216	0.000601756	0.00201111	0.406946	0.435705	0.99979	0.95218	51	0
ZNF696	0.000707678	0.00201079	0.378217	0.242579	0.99979	0.931331	15	0
ENHO	0.00076224	0.0020104	0.467065	0.420837	0.99979	0.951207	19	0
C8orf34	0.000339982	0.00200959	0.523578	0.244012	0.99979	0.931331	24	0
CACNA1B	0.00123908	0.00200955	0.314819	0.369393	0.99979	0.946129	16	0
GAS1	0.00164491	0.00200939	0.401558	0.456262	0.99979	0.956199	1	0
CALCB	0.000865308	0.00200882	0.470115	0.309309	0.99979	0.940099	56	0
TCOF1	0.00059832	0.00200785	0.819259	0.530401	0.99979	0.969825	106	0
RSPH6A	0.00134218	0.00200701	0.400979	0.432768	0.99979	0.95218	3	0
METTL7B	-0.000309944	0.00200599	0.84464	0.456722	0.99979	0.956199	1	0
UMPS	0.000620566	0.0020058	0.822203	0.860095	0.99979	0.994738	82	0
TEDC1	0.000635915	0.00200567	0.77001	0.443315	0.99979	0.95218	9	0
HEXIM2	0.00168793	0.00200135	0.138191	0.862961	0.99979	0.994738	7	0
CCDC194	0.00109355	0.00200118	0.289156	0.290065	0.99979	0.937341	19	0
FBLN2	-0.00142759	0.00200093	0.459157	0.45796	0.99979	0.956199	1	0
NSMF	0.000619899	0.00200087	0.133297	0.0916607	0.99979	0.923471	84	0
TMEM63C	5.22e-05	0.00199872	0.954675	0.437384	0.99979	0.95218	9	0
TMEM203	0.000853876	0.00199642	0.118775	0.127843	0.99979	0.923471	26	0
MANEAL	-0.001708	0.00199616	0.265748	0.294515	0.99979	0.937408	2	0
MAD2L2	0.000409466	0.00199538	0.292927	0.229277	0.99979	0.930745	20	0
SMIM35	0.000904566	0.00199535	0.285607	0.119584	0.99979	0.923471	67	0
H2AC20	0.0020225	0.00199139	0.0061571	0.106098	0.99979	0.923471	16	0
ROMO1	0.00112639	0.00199067	0.15221	0.366206	0.99979	0.946129	33	0
PLEKHA4	0.000377972	0.00199063	0.541829	0.148278	0.99979	0.923471	16	0
DHDH	0.000943939	0.00199056	0.53605	0.551457	0.99979	0.970235	3	0
PBLD	0.000809226	0.00198873	0.907154	0.699736	0.99979	0.979956	18	0
INHBC	0.00207424	0.00198728	0.31897	0.460313	0.99979	0.957598	1	0
OTUD6A	0.000346065	0.00198692	0.85213	0.460334	0.99979	0.957598	1	0
ZBBX	0.000587791	0.00198692	0.671985	0.49675	0.99979	0.963221	2	0
C9orf50	0.00177208	0.00198668	0.211575	0.339947	0.99979	0.943397	2	0
UTP11	0.000801685	0.00198596	0.379654	0.208652	0.99979	0.925113	55	0
CCR5	0.000664477	0.00198573	0.404324	0.344215	0.99979	0.945152	58	0
KIF7	0.00146127	0.00198555	0.306684	0.300884	0.99979	0.938504	2	0
CNMD	0.000413775	0.00198477	0.821757	0.460671	0.99979	0.958018	1	0
DNMBP	0.00119993	0.00198282	0.151619	0.716649	0.99979	0.98425	54	0
LIPG	0.000790973	0.00198197	0.130884	0.188958	0.99979	0.925113	53	0
EFEMP2	0.000743823	0.00198091	0.213678	0.345933	0.99979	0.945152	25	0
TARBP2	0.000572233	0.00198084	0.385827	0.195322	0.99979	0.925113	29	0
RHBDD2	0.000592246	0.00198068	0.504278	0.3831	0.99979	0.947656	59	0
ABHD1	0.00121248	0.00197918	0.237282	0.310407	0.99979	0.940099	8	0
ZFYVE19	0.00112507	0.00197752	0.00789952	0.205943	0.99979	0.925113	106	0
PRKD1	0.000932946	0.00197749	0.176748	0.338826	0.99979	0.943397	17	0
GPAT3	0.000819613	0.00197639	0.110413	0.0758761	0.99979	0.923471	119	0
SLC4A10	-0.00104098	0.00197611	0.369308	0.834559	0.99979	0.992801	8	0
CRB2	0.00204921	0.0019756	0.0961764	0.227739	0.99979	0.930745	4	0
HTR3B	0.000993371	0.00197518	0.586968	0.462969	0.99979	0.959086	1	0
TRPM6	0.000212818	0.00197448	0.984392	0.63767	0.99979	0.974294	4	0
PRUNE2	0.00121444	0.0019741	0.0922805	0.469308	0.99979	0.960115	47	0
WDR49	0.000540371	0.00197357	0.860539	0.926624	0.99979	0.998938	13	0
AOC2	0.00117987	0.00197321	0.523443	0.463328	0.99979	0.959086	1	0
FAM133B	0.000172274	0.00197029	0.420038	0.00131106	0.99979	0.182649	322	0
BTNL9	0.000804067	0.00196986	0.39571	0.537548	0.99979	0.969825	4	0
POPDC3	-0.00190842	0.00196961	0.729593	0.458406	0.99979	0.956199	2	0
CYB5D1	0.00123098	0.00196798	0.510298	0.813652	0.99979	0.990479	13	0
CDH12	0.000805874	0.00196765	0.161971	0.0851004	0.99979	0.923471	25	0
TVP23A	0.000695433	0.00196562	0.574037	0.851142	0.99979	0.994212	54	0
ENO3	0.000376139	0.00196514	0.772393	0.932252	0.99979	0.998938	14	0
SUSD5	0.00087896	0.0019642	0.715458	0.527341	0.99979	0.969075	4	0
FAM89B	0.000886416	0.00196418	0.052296	0.272447	0.99979	0.93316	87	0
CDKL4	-0.000343621	0.00196329	0.648473	0.78052	0.99979	0.988599	8	0
COX4I1	0.000838397	0.00196252	0.0519526	0.00402531	0.99979	0.390748	142	0
DUOX1	0.000346137	0.00196229	0.837823	0.237399	0.99979	0.931331	45	0
EXOC3-AS1	-4.07e-05	0.001962	0.975592	0.241104	0.99979	0.931331	15	0
FAM72C	0.00397462	0.00196195	0.162625	0.465348	0.99979	0.959738	1	0
CLDN18	-2.19e-05	0.00196124	0.914409	0.186283	0.99979	0.925113	8	0
ABHD17C	-0.000303485	0.00195838	0.748861	0.391618	0.99979	0.948614	11	0
CYB5R1	0.00039889	0.00195811	0.567612	0.370303	0.99979	0.946129	78	0
ZNF503	0.0010505	0.00195739	0.571797	0.612464	0.99979	0.973645	2	0
LAGE3	0.00150573	0.00195736	0.0301432	0.905318	0.99979	0.998407	43	0
PRSS36	0.00170235	0.00195654	0.0246575	0.240111	0.99979	0.931331	9	0
INCA1	0.000229537	0.00195456	0.913173	0.303732	0.99979	0.940099	2	0
RASL11A	0.000886977	0.00195321	0.575083	0.372962	0.99979	0.946129	2	0
UCN	0.000649802	0.00195024	0.487559	0.220329	0.99979	0.928973	22	0
ZNF726	0.00114348	0.00194962	0.491558	0.641319	0.99979	0.974294	23	0
ABCF3	0.000893024	0.00194897	0.406713	0.630584	0.99979	0.974294	49	0
JAG1	0.00138721	0.00194632	0.104986	0.441058	0.99979	0.95218	23	0
EPHB1	0.000895443	0.0019448	0.96327	0.949682	0.99979	0.999426	21	0
CNIH1	0.00108153	0.00194465	0.0406546	0.149936	0.99979	0.923471	98	0
NEFM	0.00119685	0.0019436	0.289477	0.386265	0.99979	0.947948	4	0
TAFA5	0.00148276	0.00194184	0.221798	0.224772	0.99979	0.930107	12	0
PAWR	-0.000894053	0.00194165	0.290798	0.535193	0.99979	0.969825	11	0
ANO8	0.000781121	0.00194111	0.348112	0.339679	0.99979	0.943397	30	0
IRAK1BP1	6.54e-06	0.00194058	0.711008	0.970883	0.99979	0.999426	45	0
TSSK6	0.00144672	0.00194007	0.448156	0.469763	0.99979	0.960115	1	0
CLEC4D	0.000382006	0.00193918	0.836636	0.469923	0.99979	0.960115	1	0
CFAP299	-0.000290343	0.00193907	0.850397	0.566338	0.99979	0.97159	7	0
RGP1	0.000365379	0.00193887	0.722439	0.0720703	0.99979	0.923471	95	0
TRIM72	0.00128721	0.00193622	0.161498	0.255972	0.99979	0.932712	7	0
SHC1	0.00153323	0.00193554	0.0271035	0.0575599	0.99979	0.911847	15	0
TMPRSS11D	0.00189489	0.00193545	0.321291	0.319228	0.99979	0.941655	2	0
H1-10	0.00069848	0.0019349	0.482334	0.0283231	0.99979	0.836738	107	0
C2orf16	0.00132383	0.00193432	0.722505	0.99195	0.99979	0.999523	4	0
SLC30A10	0.000505966	0.00193378	0.901694	0.384741	0.99979	0.947948	10	0
GREB1L	8.45e-05	0.00193304	0.950285	0.112114	0.99979	0.923471	22	0
OTOF	0.00146389	0.00193304	0.443681	0.471116	0.99979	0.960115	1	0
LOX	0.0017308	0.00193191	0.303945	0.455317	0.99979	0.956199	2	0
TMEM139	0.000472039	0.00192991	0.745668	0.413878	0.99979	0.950197	2	0
AP3S2	0.001165	0.00192896	0.530258	0.679433	0.99979	0.977782	17	0
RPP40	0.00136912	0.00192839	0.262366	0.474187	0.99979	0.960115	25	0
ZNF488	-0.000159025	0.00192836	0.923788	0.312322	0.99979	0.940258	2	0
SCN7A	0.000551319	0.00192827	0.346198	0.492005	0.99979	0.961836	5	0
DRD3	0.00162154	0.00192642	0.346463	0.333828	0.99979	0.942921	2	0
SERPINB8	0.000933659	0.00192638	0.594039	0.798251	0.99979	0.990479	21	0
STEEP1	0.00070917	0.00192597	0.850087	0.911503	0.99979	0.998938	31	0
TOX3	0.000939226	0.00192577	0.698727	0.612005	0.99979	0.973645	5	0
PFAS	0.000646059	0.00192551	0.832088	0.80493	0.99979	0.990479	40	0
SUMO1	0.000629328	0.00192541	0.969015	0.829064	0.99979	0.991664	118	0
CYP2C8	0.00162387	0.00192285	0.40581	0.473667	0.99979	0.960115	1	0
LRRC74A	7.3e-05	0.00192113	0.550851	0.772472	0.99979	0.9881	8	0
TDRP	-0.00149053	0.0019206	0.323354	0.63661	0.99979	0.974294	5	0
MNX1	0.000554562	0.00191844	0.757629	0.474534	0.99979	0.960129	1	0
PBX4	0.000431925	0.00191651	0.661538	0.402353	0.99979	0.9494	4	0
PPEF1	0.00108735	0.00191634	0.224021	0.279081	0.99979	0.936929	6	0
BCORL1	0.000445777	0.00191548	0.658996	0.191223	0.99979	0.925113	117	0
RASGRF2	-0.000135053	0.00191466	0.969127	0.531877	0.99979	0.969825	22	0
SEC61B	0.000626597	0.00191452	0.34416	0.0718785	0.99979	0.923471	100	0
INHBE	-0.00128514	0.00191438	0.495707	0.475219	0.99979	0.960589	1	0
JUNB	0.000620848	0.00191316	0.516144	0.0414791	0.99979	0.879666	116	0
IGFL3	0.00547832	0.00191194	0.126306	0.475819	0.99979	0.96097	1	0
AKTIP	0.00111671	0.00191184	0.117845	0.800085	0.99979	0.990479	42	0
GRIN2B	-0.00164017	0.00191108	0.333501	0.194341	0.99979	0.925113	5	0
HHIPL2	-0.000668615	0.0019103	0.531775	0.791719	0.99979	0.990213	4	0
PITHD1	0.00105904	0.00190997	0.0712056	0.184544	0.99979	0.925113	56	0
P2RX5-TAX1BP3	-4.71e-06	0.00190985	0.98292	0.476312	0.99979	0.961076	1	0
SLC25A3	0.000820195	0.00190861	0.0244433	0.0104553	0.99979	0.577609	144	0
MAP2K6	0.000469569	0.00190704	0.934542	0.165188	0.99979	0.923471	138	0
NTNG1	0.000763309	0.00190558	0.529882	0.205241	0.99979	0.925113	5	0
KIAA1217	0.00125401	0.00190453	0.496014	0.456656	0.99979	0.956199	22	0
FSCN3	0.000773132	0.00190365	0.812059	0.660044	0.99979	0.974294	4	0
TKFC	0.000696344	0.00190354	0.793338	0.588176	0.99979	0.971626	14	0
LSR	0.000767922	0.00190283	0.38182	0.270737	0.99979	0.93316	5	0
NKAIN3	0.00105609	0.0019027	0.321051	0.517071	0.99979	0.967281	29	0
DTD1	0.000170976	0.00190091	0.924651	0.445929	0.99979	0.952913	34	0
ATP2B2	0.00014244	0.00189999	0.722457	0.104205	0.99979	0.923471	12	0
ENO2	0.000579913	0.00189886	0.910346	0.228709	0.99979	0.930745	40	0
DOK4	0.00129781	0.00189745	0.851138	0.381622	0.99979	0.947656	3	0
GLYATL1	0.00100294	0.00189646	0.196298	0.156939	0.99979	0.923471	15	0
HECW1	0.00107336	0.00189637	0.508135	0.372383	0.99979	0.946129	6	0
H2BC11	0.000447573	0.00189599	0.436634	0.106562	0.99979	0.923471	43	0
GPC4	0.000668294	0.00189517	0.527425	0.360318	0.99979	0.946129	9	0
DEPP1	-0.000379902	0.00189435	0.911907	0.261533	0.99979	0.93316	10	0
NRGN	0.00055928	0.00189407	0.652791	0.799961	0.99979	0.990479	6	0
MEX3A	-0.000376731	0.00189191	0.744435	0.327236	0.99979	0.941935	2	0
KANK2	0.000844497	0.00189166	0.290759	0.318803	0.99979	0.941655	23	0
PLXNA3	0.000418147	0.00189101	0.886915	0.329035	0.99979	0.941935	80	0
LINC01560	-7.13e-05	0.00189041	0.90326	0.667335	0.99979	0.975318	7	0
TTC26	0.000754833	0.00188953	0.173176	0.114878	0.99979	0.923471	20	0
HTR3E	-3.9e-06	0.0018893	0.940585	0.517162	0.99979	0.967281	8	0
APBB2	0.00127596	0.00188639	0.107476	0.316234	0.99979	0.940743	46	0
JAKMIP1	0.00108162	0.00188637	0.413234	0.364642	0.99979	0.946129	2	0
UQCRB	0.000743075	0.00188629	0.324911	0.33284	0.99979	0.942921	123	0
RHEBL1	0.000921905	0.00188584	0.335164	0.057119	0.99979	0.910955	24	0
TFR2	0.00084486	0.00188491	0.239485	0.213936	0.99979	0.927447	15	0
LOXHD1	0.00192654	0.00188404	0.185388	0.404004	0.99979	0.949595	2	0
TMEM212	0.000278026	0.00188234	0.871156	0.565219	0.99979	0.97159	2	0
COA4	0.000593613	0.00188198	0.780846	0.57877	0.99979	0.97159	60	0
LZTFL1	0.000754037	0.00188161	0.916477	0.553835	0.99979	0.971076	22	0
E4F1	0.000312056	0.00188085	0.532757	0.627886	0.99979	0.974294	52	0
RFX4	0.00070262	0.00187989	0.61633	0.396344	0.99979	0.949353	7	0
KCNH7	-5.83e-05	0.0018796	0.80144	0.261612	0.99979	0.93316	10	0
KLKB1	0.00123946	0.0018791	0.0238074	0.0412138	0.99979	0.879666	25	0
TRO	0.000468539	0.0018791	0.504012	0.253972	0.99979	0.932423	28	0
NUDT12	0.000256888	0.00187804	0.431352	0.324558	0.99979	0.941935	31	0
HAUS8	0.000747437	0.00187791	0.674114	0.893091	0.99979	0.997447	54	0
RBBP7	0.000702872	0.00187784	0.0726171	0.0430565	0.99979	0.879666	148	0
HAX1	0.000206176	0.00187779	0.973375	0.245528	0.99979	0.931331	54	0
DGKE	0.000576909	0.00187756	0.310479	0.0867805	0.99979	0.923471	140	0
TTN	0.000179219	0.00187723	0.691969	0.0833837	0.99979	0.923471	10	0
LMLN	0.000230186	0.00187706	0.440447	0.102892	0.99979	0.923471	41	0
MVK	0.00108102	0.00187474	0.354852	0.31273	0.99979	0.940258	12	0
LSM5	0.000938699	0.00187422	0.76594	0.729759	0.99979	0.984956	46	0
OSBP2	0.000454019	0.00187276	0.957432	0.699067	0.99979	0.979956	24	0
EGLN3	0.00057613	0.00187233	0.270208	0.258231	0.99979	0.93316	42	0
TAFA2	0.00120753	0.0018722	0.000619822	0.00768076	0.518099	0.526416	91	0
SLFN13	0.000170197	0.00187195	0.977305	0.214951	0.99979	0.927447	14	0
SLIT1	0.000950248	0.00187097	0.385836	0.389619	0.99979	0.948376	29	0
TNFRSF9	0.000939637	0.00187036	0.502843	0.487649	0.99979	0.961836	2	0
LAMC1	-0.000426102	0.00186915	0.628188	0.48856	0.99979	0.961836	5	0
KLF11	4.91e-07	0.00186607	0.353965	0.266396	0.99979	0.93316	30	0
KRT10-AS1	0.0012638	0.00186371	0.466919	0.959636	0.99979	0.999426	13	0
ACOT2	0.00107383	0.00186344	0.941474	0.939262	0.99979	0.999426	13	0
ANO3	0.000103444	0.00186277	0.993388	0.259959	0.99979	0.93316	6	0
RASIP1	0.00113384	0.00186182	0.970162	0.699442	0.99979	0.979956	6	0
ABCA3	0.000221883	0.00186178	0.634683	0.258801	0.99979	0.93316	63	0
PUS1	0.000435842	0.00186132	0.755291	0.430065	0.99979	0.95218	96	0
RTN4RL1	0.00120729	0.00186007	0.279591	0.321539	0.99979	0.941655	29	0
SRD5A3	0.000833484	0.0018599	0.502068	0.467532	0.99979	0.960115	33	0
JUN	0.000685834	0.00185842	0.0839405	0.00104003	0.99979	0.158913	167	0
CABP7	0.000715733	0.001858	0.691726	0.487416	0.99979	0.961836	1	0
GDF11	0.000946142	0.00185703	0.239838	0.490952	0.99979	0.961836	16	0
CCSER1	0.000758113	0.00185658	0.0294337	0.00396724	0.99979	0.390748	63	0
RNF167	0.00034947	0.00185654	0.777172	0.49491	0.99979	0.962445	93	0
RAPGEF3	0.000771236	0.00185605	0.186738	0.469447	0.99979	0.960115	31	0
PPIA	0.000520767	0.00185528	0.35569	0.00292548	0.99979	0.325819	174	0
CCL17	0.00161219	0.00185524	0.416146	0.725926	0.99979	0.984823	4	0
RADX	2.33e-05	0.00185503	0.902051	0.220795	0.99979	0.929092	18	0
GPR135	0.000645368	0.00185302	0.235567	0.136376	0.99979	0.923471	53	0
MTARC1	0.000933267	0.00185291	0.421184	0.399253	0.99979	0.949353	16	0
NGF	-0.002612	0.00185168	0.255918	0.488742	0.99979	0.961836	1	0
TIGD3	0.00075831	0.0018514	0.612141	0.50004	0.99979	0.963408	3	0
C2orf74	0.00110821	0.00184855	0.169577	0.321427	0.99979	0.941655	57	0
SHE	-0.000352979	0.0018485	0.615676	0.190078	0.99979	0.925113	10	0
SERTAD1	0.000830574	0.00184816	0.357121	0.807137	0.99979	0.990479	22	0
SPATA9	0.00034043	0.00184801	0.584977	0.0350344	0.99979	0.862194	15	0
PYGO1	0.000615835	0.00184728	0.582715	0.692198	0.99979	0.978567	6	0
SLAIN1	0.000679636	0.00184697	0.0849928	0.010984	0.99979	0.586776	111	0
IL18BP	0.000507408	0.00184639	0.500882	0.20769	0.99979	0.925113	37	0
AARS2	0.00128772	0.001846	0.0644589	0.314013	0.99979	0.940258	39	0
KLF12	0.000713398	0.00184593	0.0627081	0.103351	0.99979	0.923471	270	0
GPR62	0.000553071	0.0018447	0.758143	0.490288	0.99979	0.961836	1	0
MST1	0.000801106	0.00184446	0.607284	0.612837	0.99979	0.973645	9	0
SETD6	0.00114391	0.00184347	0.208018	0.33075	0.99979	0.941935	36	0
DLK1	0.000468969	0.00184214	0.797193	0.49092	0.99979	0.961836	1	0
THYN1	0.000547672	0.00184174	0.316357	0.0634307	0.99979	0.916348	37	0
GPR37L1	0.000271949	0.00183935	0.911721	0.466702	0.99979	0.960115	11	0
NPTX2	-0.000107249	0.00183515	0.937399	0.451249	0.99979	0.952913	9	0
MCOLN2	0.000983391	0.0018351	0.682355	0.783311	0.99979	0.988599	25	0
SHC4	0.000855216	0.00183432	0.970814	0.628326	0.99979	0.974294	7	0
ATIC	0.000639602	0.00183403	0.147969	0.635013	0.99979	0.974294	162	0
PI15	0.000714433	0.00183309	0.798887	0.573742	0.99979	0.97159	5	0
NOVA1	0.000749551	0.00183233	0.837669	0.807355	0.99979	0.990479	24	0
GDNF	-0.00372517	0.00183213	0.168373	0.49355	0.99979	0.961997	1	0
GLRB	0.000638531	0.00183198	0.455972	0.290506	0.99979	0.937341	9	0
FOXO4	0.000842838	0.00183146	0.0450832	0.0750906	0.99979	0.923471	23	0
POLD4	0.000873698	0.00183006	0.623637	0.582382	0.99979	0.97159	22	0
CDK9	0.000823534	0.00182936	0.283433	0.588031	0.99979	0.971626	114	0
CDCA3	0.00110203	0.00182865	0.803991	0.97661	0.99979	0.999426	3	0
MIB2	0.00109957	0.00182859	0.101074	0.790362	0.99979	0.990127	71	0
ENAH	0.00112788	0.00182845	0.196409	0.301226	0.99979	0.938504	27	0
OCA2	-0.000456288	0.00182721	0.733288	0.598255	0.99979	0.971752	4	0
ZNF703	0.00069799	0.00182624	0.409841	0.211698	0.99979	0.925113	89	0
RASGEF1A	0.00130254	0.0018247	0.401678	0.200383	0.99979	0.925113	6	0
CKB	0.000821169	0.00182449	0.143265	0.052573	0.99979	0.901949	93	0
MTBP	0.000514174	0.00182438	0.33925	0.0975856	0.99979	0.923471	54	0
HMGN2	0.000614596	0.00182391	0.224386	0.151247	0.99979	0.923471	63	0
SPIN2B	0.000628725	0.00182376	0.76309	0.939933	0.99979	0.999426	23	0
HKDC1	0.00219411	0.00182351	0.148801	0.400227	0.99979	0.949353	2	0
GPLD1	0.000536703	0.00182089	0.546036	0.418174	0.99979	0.951207	8	0
TNFAIP1	0.000724173	0.0018186	0.374287	0.721142	0.99979	0.984593	70	0
RINT1	0.000469828	0.00181727	0.827969	0.37157	0.99979	0.946129	77	0
CCR2	-0.000255962	0.00181667	0.79926	0.371214	0.99979	0.946129	3	0
MFSD5	0.00110462	0.00181667	0.379131	0.779454	0.99979	0.988446	29	0
LRRC39	0.000347674	0.00181602	0.49403	0.314255	0.99979	0.940258	15	0
DLGAP5	-4.17e-05	0.00181595	0.996326	0.606709	0.99979	0.972971	2	0
STC2	0.00145146	0.00181504	0.210996	0.336037	0.99979	0.942921	8	0
ZNF101	0.000682862	0.00181453	0.273694	0.240697	0.99979	0.931331	32	0
CLDN4	0.00182264	0.00181402	0.112557	0.335828	0.99979	0.942921	8	0
MIR9-1HG	0.000832714	0.00181362	0.496706	0.857193	0.99979	0.994382	13	0
TCF7	0.00104518	0.00181305	0.31974	0.346516	0.99979	0.945152	14	0
HIP1	0.000866187	0.00181217	0.185966	0.0801413	0.99979	0.923471	110	0
AKAP12	0.000695844	0.00181176	0.557203	0.56623	0.99979	0.97159	15	0
RUSC1	0.00092759	0.00181044	0.171566	0.402267	0.99979	0.9494	37	0
TMEM129	0.000723153	0.00181034	0.115408	0.0987918	0.99979	0.923471	70	0
FAAP100	0.00120745	0.0018096	0.0464402	0.176715	0.99979	0.923471	37	0
NXPH2	0.000938386	0.00180939	0.587074	0.417358	0.99979	0.951207	2	0
MRPL51	0.000657636	0.00180907	0.218297	0.22767	0.99979	0.930745	54	0
SLC35F1	0.000773291	0.00180898	0.15629	0.0251317	0.99979	0.801116	36	0
RAP1GAP	0.000475729	0.00180894	0.629315	0.203914	0.99979	0.925113	5	0
MAFIP	0.00163218	0.00180885	0.212466	0.153768	0.99979	0.923471	6	0
ZNF253	0.000630595	0.00180858	0.237213	0.0465841	0.99979	0.888117	75	0
CD1D	0.000687496	0.00180826	0.237807	0.151015	0.99979	0.923471	15	0
VSIG10	0.00102169	0.00180763	0.179294	0.145633	0.99979	0.923471	54	0
RFTN2	0.000936625	0.00180671	0.685772	0.993626	0.99979	0.999644	27	0
TPM1	0.000582028	0.00180627	0.423893	0.142682	0.99979	0.923471	94	0
FRAT1	0.000845582	0.00180621	0.098398	0.0173871	0.99979	0.70792	35	0
ADCY2	0.000347186	0.00180486	0.963448	0.42289	0.99979	0.951207	26	0
CCDC73	0.000921712	0.00180391	0.10391	0.0926775	0.99979	0.923471	78	0
ZFP28	0.00085446	0.00180372	0.842953	0.765586	0.99979	0.9881	24	0
WBP2NL	0.000455078	0.00180259	0.194683	0.0851432	0.99979	0.923471	140	0
PDCL2	0.00024125	0.00180247	0.870982	0.570581	0.99979	0.97159	2	0
LGALS3	-0.000732187	0.00180092	0.29508	0.675521	0.99979	0.977212	31	0
NEFH	0.00148369	0.00179797	0.293977	0.548452	0.99979	0.969825	12	0
FST	-0.000400841	0.00179785	0.804448	0.501257	0.99979	0.964634	1	0
MOCS2	0.000718804	0.00179715	0.168162	0.0603664	0.99979	0.915483	69	0
BTN3A1	0.00073903	0.00179687	0.121241	0.159314	0.99979	0.923471	108	0
NAE1	0.00058811	0.00179671	0.110115	0.011899	0.99979	0.599593	102	0
UBIAD1	0.000578729	0.00179471	0.482046	0.109459	0.99979	0.923471	48	0
SOX12	0.000442284	0.00179433	0.359017	0.0259581	0.99979	0.808914	38	0
TRPV1	0.00153981	0.00179408	0.00578401	0.562618	0.99979	0.97159	43	0
SMPD1	0.00150322	0.001794	0.119956	0.999305	0.99979	0.999802	22	0
CAVIN1	0.00177074	0.00179377	0.101822	0.577359	0.99979	0.97159	11	0
MS4A5	8.55e-05	0.00179267	0.839355	0.629846	0.99979	0.974294	7	0
SYCE2	0.000612957	0.00179257	0.625733	0.662799	0.99979	0.975088	27	0
XRCC1	0.000512166	0.00179251	0.202478	0.151109	0.99979	0.923471	40	0
DCDC1	0.00122527	0.00179116	0.0773497	0.199921	0.99979	0.925113	12	0
ZKSCAN4	0.00157787	0.0017906	0.0603179	0.903056	0.99979	0.99823	36	0
C1QTNF1	0.00086695	0.00179052	0.9552	0.92993	0.99979	0.998938	6	0
FAM210B	0.00045847	0.00178984	0.472517	0.665628	0.99979	0.975318	45	0
ADAMTS9	0.000862228	0.00178972	0.408655	0.320615	0.99979	0.941655	9	0
PAIP2B	0.000647742	0.00178929	0.320733	0.356704	0.99979	0.946129	16	0
TSPAN2	-0.000951111	0.00178903	0.59443	0.503331	0.99979	0.965219	1	0
SLC22A17	-0.000203714	0.00178783	0.636304	0.863215	0.99979	0.994738	29	0
C19orf81	0.000864476	0.00178776	0.230243	0.0305184	0.99979	0.845518	24	0
TMEM158	0.000980258	0.00178745	0.523715	0.623232	0.99979	0.974294	2	0
BEND2	0.00207385	0.00178725	0.625868	0.885566	0.99979	0.995977	2	0
ATP6V0D2	0.000873864	0.00178701	0.631229	0.503928	0.99979	0.965219	1	0
DTX1	0.000270426	0.00178595	0.771876	0.130834	0.99979	0.923471	7	0
PRR11	0.000831783	0.00178581	0.270564	0.929093	0.99979	0.998938	29	0
ST8SIA1	0.000638929	0.00178293	0.560286	0.492021	0.99979	0.961836	18	0
SAC3D1	0.00097922	0.00178276	0.321426	0.198199	0.99979	0.925113	22	0
PRXL2C	0.000817111	0.00178269	0.342844	0.557932	0.99979	0.971523	64	0
SMIM18	0.00116001	0.00178252	0.206461	0.436059	0.99979	0.95218	6	0
CCDC22	0.000508952	0.00178184	0.513597	0.708088	0.99979	0.983587	40	0
SPTB	0.00282672	0.0017817	0.328211	0.369581	0.99979	0.946129	2	0
TPGS1	0.000223553	0.00178025	0.873344	0.334842	0.99979	0.942921	58	0
RWDD4	0.000346085	0.00177987	0.859721	0.407524	0.99979	0.950197	58	0
LRRC47	0.000370651	0.00177943	0.994975	0.531014	0.99979	0.969825	48	0
CDH24	0.00221607	0.00177875	0.46048	0.653054	0.99979	0.974294	2	0
BTBD16	-0.000354409	0.00177747	0.825896	0.506008	0.99979	0.965722	1	0
MNS1	-1.69e-05	0.0017764	0.648856	0.360392	0.99979	0.946129	10	0
TRMT6	0.000800418	0.00177486	0.362366	0.488367	0.99979	0.961836	38	0
MESP1	-0.000692546	0.00177403	0.875578	0.2843	0.99979	0.937341	3	0
C8orf58	0.000118613	0.00177373	0.885617	0.398385	0.99979	0.949353	4	0
ARCN1	0.000894429	0.00177311	0.0177313	0.0957403	0.99979	0.923471	166	0
PI16	0.000936508	0.00177305	0.223638	0.299567	0.99979	0.938504	10	0
DNASE2	0.000706395	0.0017714	0.17531	0.137926	0.99979	0.923471	117	0
GPR18	0.000781065	0.00177115	0.849502	0.949831	0.99979	0.999426	10	0
PDLIM3	0.0019885	0.00177064	0.475862	0.54736	0.99979	0.969825	2	0
ADAMTS1	-0.000304133	0.00177044	0.932635	0.810247	0.99979	0.990479	2	0
HPD	-0.00049386	0.00177026	0.535238	0.515843	0.99979	0.967281	5	0
ZNF821	0.000708735	0.00176939	0.112405	0.118356	0.99979	0.923471	75	0
ZNF225	0.000229232	0.00176778	0.700426	0.320286	0.99979	0.941655	31	0
CPNE7	-0.00213897	0.00176769	0.318247	0.508448	0.99979	0.965722	1	0
MRPL55	0.00117203	0.00176746	0.0364692	0.330994	0.99979	0.941935	55	0
UBOX5	0.000501383	0.00176699	0.668452	0.995639	0.99979	0.999802	68	0
CDR2L	0.00115865	0.00176677	0.0833014	0.1131	0.99979	0.923471	14	0
UBAP1L	0.00045568	0.00176603	0.660121	0.296538	0.99979	0.938504	70	0
BCCIP	0.000507542	0.00176542	0.194763	0.0247338	0.99979	0.797233	161	0
CENPK	0.000508337	0.00176481	0.343068	0.0632401	0.99979	0.916348	35	0
GRTP1	0.00165757	0.00176433	0.162251	0.547423	0.99979	0.969825	5	0
CYP26A1	0.0014152	0.00176421	0.0785609	0.505107	0.99979	0.965602	14	0
DBN1	0.0012634	0.0017636	0.322707	0.392483	0.99979	0.948985	3	0
DNPH1	0.00043869	0.00176336	0.451017	0.140253	0.99979	0.923471	22	0
RAB3C	0.000455345	0.00176173	0.932191	0.280175	0.99979	0.937031	7	0
SLC22A1	-9.02e-05	0.00176142	0.96628	0.645014	0.99979	0.974294	19	0
BRCA2	0.000787981	0.00176013	0.510304	0.166089	0.99979	0.923471	55	0
ITPRIPL1	0.0006271	0.00175988	0.352424	0.122804	0.99979	0.923471	18	0
PLD6	0.00198922	0.00175926	0.0909191	0.648488	0.99979	0.974294	4	0
ZNF486	0.000757102	0.00175886	0.217716	0.086408	0.99979	0.923471	47	0
KLHDC8B	0.000214338	0.00175878	0.51414	0.343181	0.99979	0.945152	14	0
PALLD	0.000447602	0.00175864	0.745963	0.370095	0.99979	0.946129	59	0
NEXN	0.00039474	0.00175778	0.826118	0.288983	0.99979	0.937341	28	0
COLGALT2	0.000937601	0.00175647	0.643853	0.656216	0.99979	0.974294	9	0
PERP	-0.000791788	0.00175559	0.648981	0.511541	0.99979	0.965722	1	0
C2orf49	0.000774168	0.00175484	0.0319829	0.0959949	0.99979	0.923471	133	0
CLCF1	-6.18e-05	0.00175434	0.955965	0.511763	0.99979	0.965886	1	0
ZNRD2	0.000371724	0.00175403	0.913692	0.256118	0.99979	0.932712	16	0
CCDC113	0.00156339	0.00175349	0.189603	0.277533	0.99979	0.936811	3	0
USP13	0.000265128	0.00175217	0.931612	0.101267	0.99979	0.923471	95	0
STK11IP	0.000564213	0.001752	0.158345	0.0601257	0.99979	0.915483	70	0
GUCY1A2	0.001023	0.00175119	0.248071	0.268493	0.99979	0.93316	9	0
MYEF2	0.000600656	0.0017499	0.334561	0.158058	0.99979	0.923471	75	0
PLEKHH1	0.000842447	0.0017492	0.0183106	0.0400318	0.99979	0.876001	104	0
ORC5	0.000730371	0.00174859	0.00743298	0.00957357	0.99979	0.54855	221	0
ARSF	0.00187898	0.00174743	0.353575	0.513258	0.99979	0.9659	1	0
BPGM	0.000489719	0.00174727	0.689808	0.661732	0.99979	0.97483	32	0
RAB15	-6.09e-05	0.00174698	0.792736	0.0794371	0.99979	0.923471	17	0
ADAMTSL1	0.000569914	0.0017469	0.482616	0.18684	0.99979	0.925113	7	0
THG1L	0.000705041	0.00174669	0.66702	0.568843	0.99979	0.97159	19	0
ENPP2	0.000146772	0.00174619	0.73716	0.903472	0.99979	0.99823	38	0
SGK2	0.00273234	0.00174582	0.145415	0.856068	0.99979	0.994382	2	0
GFRA1	0.00174274	0.00174582	0.543587	0.879476	0.99979	0.995899	6	0
BCL2L12	0.000658962	0.00174565	0.261458	0.456379	0.99979	0.956199	22	0
KIAA1549	0.000465382	0.00174515	0.496663	0.189374	0.99979	0.925113	11	0
ATXN7L3	0.000525679	0.00174186	0.931609	0.969401	0.99979	0.999426	85	0
ERGIC3	0.00069516	0.00174027	0.44262	0.225134	0.99979	0.930107	90	0
RAD1	0.000835943	0.0017399	0.214561	0.919761	0.99979	0.998938	44	0
APCDD1	0.000408065	0.00173944	0.325296	0.0399745	0.99979	0.876001	107	0
NUF2	0.0012638	0.00173938	0.233	0.621293	0.99979	0.974294	18	0
GDPD1	0.00116247	0.00173938	0.0176383	0.192954	0.99979	0.925113	31	0
NME9	0.000169504	0.00173896	0.678824	0.409166	0.99979	0.950197	36	0
PEX1	0.00081793	0.00173831	0.11176	0.227629	0.99979	0.930745	104	0
ZNF319	0.000679659	0.00173811	0.208885	0.0511142	0.99979	0.900041	14	0
ALKBH3	0.0010281	0.00173742	0.0653664	0.392242	0.99979	0.948887	98	0
SLC13A3	0.000441906	0.00173668	0.551928	0.928366	0.99979	0.998938	21	0
TRAF3IP2	0.000553035	0.00173664	0.207001	0.114369	0.99979	0.923471	77	0
THSD7A	0.000893533	0.00173643	0.737379	0.778482	0.99979	0.988446	6	0
CSMD2	0.000261148	0.00173591	0.945342	0.958677	0.99979	0.999426	15	0
LCMT1	0.000502942	0.00173556	0.165345	0.316844	0.99979	0.941244	155	0
LIMCH1	0.000465959	0.00173492	0.94526	0.224308	0.99979	0.930107	47	0
FGF20	0.000563361	0.00173482	0.963532	0.354445	0.99979	0.946129	144	0
HCFC1R1	0.000947997	0.00173412	0.0496596	0.122334	0.99979	0.923471	40	0
PNMA2	-4.76e-05	0.00173346	0.936351	0.396818	0.99979	0.949353	15	0
BGN	0.00036636	0.00173268	0.789561	0.473644	0.99979	0.960115	2	0
PPP1R16A	0.00120047	0.00173188	0.180675	0.940604	0.99979	0.999426	22	0
SNRNP200	0.00063587	0.00173101	0.0106661	0.0102048	0.99979	0.566445	225	0
HAP1	0.000516023	0.00172876	0.679651	0.51165	0.99979	0.965801	7	0
GLP2R	0.000843525	0.00172824	0.642875	0.517743	0.99979	0.967281	1	0
DUSP26	-0.000365078	0.00172797	0.873763	0.207991	0.99979	0.925113	5	0
RAB3D	0.000727608	0.00172712	0.476714	0.158778	0.99979	0.923471	83	0
ZSWIM5	0.000847272	0.00172686	0.619168	0.651876	0.99979	0.974294	44	0
TAL2	0.000421941	0.00172633	0.818242	0.518169	0.99979	0.967413	1	0
PYY	-8.77e-05	0.0017257	0.970994	0.691678	0.99979	0.978567	2	0
LURAP1	0.000665179	0.00172503	0.0607657	0.090902	0.99979	0.923471	63	0
VAMP1	0.000719134	0.00172365	0.390467	0.0756229	0.99979	0.923471	67	0
ZNF48	0.000827085	0.00172352	0.262618	0.277512	0.99979	0.936811	17	0
H2BC15	0.000567067	0.00172351	0.599864	0.445306	0.99979	0.952913	35	0
SH2D3A	-0.000517053	0.00172314	0.631801	0.345665	0.99979	0.945152	7	0
TMEM132E	0.00111177	0.0017231	0.117604	0.138873	0.99979	0.923471	8	0
SHISA9	0.00131395	0.00172284	0.60383	0.952972	0.99979	0.999426	10	0
STPG2	0.000586224	0.00172268	0.0756971	0.0624142	0.99979	0.916348	219	0
CFAP418	0.000274668	0.00172254	0.98756	0.317835	0.99979	0.941397	32	0
CDAN1	0.000701625	0.00172246	0.949134	0.507432	0.99979	0.965722	38	0
BCL9L	0.000189774	0.00172191	0.73049	0.160063	0.99979	0.923471	84	0
AFP	0.00106478	0.00172061	0.562658	0.519909	0.99979	0.967414	1	0
CD200R1	-0.00238988	0.00172007	0.488741	0.397161	0.99979	0.949353	2	0
FANCB	-0.000308449	0.00171987	0.472163	0.716545	0.99979	0.98425	22	0
CPNE9	-0.000662833	0.00171951	0.364262	0.973944	0.99979	0.999426	8	0
STK17B	0.000538698	0.00171854	0.103341	0.0263279	0.99979	0.814498	224	0
LSM6	0.000576612	0.00171805	0.203556	0.0442426	0.99979	0.881236	101	0
ADGRG6	0.000444525	0.00171784	0.53235	0.207934	0.99979	0.925113	29	0
GULP1	0.000582536	0.00171767	0.613454	0.289041	0.99979	0.937341	3	0
UPF3B	0.000520975	0.00171658	0.290791	0.0428017	0.99979	0.879666	219	0
COL10A1	0.000267875	0.00171587	0.754712	0.965914	0.99979	0.999426	5	0
GSTZ1	0.000707892	0.00171541	0.32807	0.285052	0.99979	0.937341	28	0
JRKL	0.000667858	0.00171495	0.335883	0.315048	0.99979	0.940258	67	0
GPR137	0.000882112	0.00171396	0.0349297	0.197704	0.99979	0.925113	66	0
HOPX	0.00151376	0.00171374	0.125022	0.223138	0.99979	0.930107	10	0
SCO1	0.000359386	0.00171347	0.401596	0.202628	0.99979	0.925113	136	0
ADAL	0.000297914	0.00171308	0.6993	0.265503	0.99979	0.93316	63	0
GPR158	0.000131327	0.00171293	0.602365	0.785642	0.99979	0.988822	13	0
CTNNAL1	0.000553484	0.00171233	0.513485	0.353174	0.99979	0.945868	13	0
INPP5K	0.000864523	0.001712	0.821578	0.806124	0.99979	0.990479	35	0
NR2F6	0.000967733	0.00171151	0.0572146	0.0305664	0.99979	0.845518	36	0
LIX1L	0.00103817	0.00171109	0.00483652	0.0356276	0.99979	0.862472	118	0
UXT	0.000521239	0.00170931	0.883424	0.724227	0.99979	0.984797	82	0
COQ3	0.00123956	0.00170886	0.324905	0.473673	0.99979	0.960115	7	0
TAGAP	0.000716949	0.00170843	0.368545	0.500236	0.99979	0.963408	111	0
MEPE	0.000332364	0.00170788	0.988496	0.282889	0.99979	0.937341	14	0
SMOX	0.00056734	0.00170716	0.299517	0.386023	0.99979	0.947948	77	0
SLC18A1	0.000883357	0.00170576	0.542476	0.680074	0.99979	0.977782	29	0
TRIM7	0.00576913	0.00170511	0.122202	0.523635	0.99979	0.968802	1	0
SLC25A48	0.000750616	0.00170495	0.575608	0.371765	0.99979	0.946129	8	0
TMEM52B	0.000141952	0.00170472	0.49476	0.682189	0.99979	0.978139	37	0
CRIPT	0.00118455	0.00170216	0.0192527	0.0897754	0.99979	0.923471	63	0
FAM98B	0.000816488	0.00170154	0.279546	0.444401	0.99979	0.952911	115	0
TRMT112	0.000261381	0.00170125	0.653661	0.225209	0.99979	0.930107	58	0
HS3ST5	0.000226967	0.0017003	0.772844	0.116758	0.99979	0.923471	16	0
GPR153	0.000926748	0.0016997	0.351399	0.440966	0.99979	0.95218	8	0
FBXO5	0.000283945	0.00169938	0.905438	0.782267	0.99979	0.988599	30	0
ATG9A	0.000537558	0.00169712	0.951019	0.372393	0.99979	0.946129	18	0
FN3KRP	0.000647877	0.00169661	0.354003	0.0847625	0.99979	0.923471	57	0
ISYNA1	0.000713404	0.00169519	0.142831	0.112818	0.99979	0.923471	34	0
MRPL35	0.000359	0.00169345	0.620448	0.233998	0.99979	0.931331	58	0
ITGB6	-0.000196355	0.0016933	0.900056	0.838004	0.99979	0.992801	7	0
ADAM12	0.000733843	0.00169318	0.278234	0.203539	0.99979	0.925113	13	0
SBDS	0.00105281	0.00169281	0.052963	0.705724	0.99979	0.98241	51	0
SYTL1	0.00120276	0.00169218	0.621674	0.848864	0.99979	0.994212	2	0
KCTD8	0.000620484	0.00169112	0.697024	0.333588	0.99979	0.942921	17	0
PNMA8A	0.00059416	0.00169106	0.230957	0.12904	0.99979	0.923471	29	0
LMAN2L	0.000627475	0.00168971	0.0723058	0.0128465	0.99979	0.628933	72	0
FAM169A	0.00154865	0.00168925	0.359058	0.563762	0.99979	0.97159	2	0
CYP4F11	7.33e-05	0.0016889	0.98071	0.527114	0.99979	0.969075	1	0
C2orf68	0.000802628	0.00168878	0.198647	0.183453	0.99979	0.925113	106	0
PTGR2	0.00216138	0.00168836	0.305478	0.527216	0.99979	0.969075	1	0
ASIC1	-0.000758618	0.00168818	0.262775	0.713119	0.99979	0.984018	4	0
NBL1	0.000504812	0.0016879	0.85056	0.435102	0.99979	0.95218	29	0
NR4A2	0.000102399	0.00168745	0.767952	0.326913	0.99979	0.941935	41	0
APLF	0.000832319	0.00168736	0.200814	0.230713	0.99979	0.931027	124	0
TOMM40L	0.000674209	0.00168639	0.215593	0.376513	0.99979	0.947056	42	0
ACVR1C	4.34e-05	0.00168607	0.91281	0.279639	0.99979	0.936929	11	0
SLC16A6	0.00132494	0.00168488	0.0840118	0.21962	0.99979	0.9281	17	0
ARL2-SNX15	0.000279388	0.00168349	0.534585	0.642824	0.99979	0.974294	23	0
ENPP1	0.000498389	0.00168332	0.201151	0.0199698	0.99979	0.749507	211	0
CCDC9	0.000407532	0.00168278	0.879668	0.8917	0.99979	0.996794	31	0
TARS2	0.00065978	0.00168182	0.515985	0.857483	0.99979	0.994382	49	0
ANXA13	0.00221008	0.00168163	0.298163	0.528779	0.99979	0.969291	1	0
OSMR	0.000941912	0.00168119	0.523221	0.299027	0.99979	0.938504	12	0
MYCL	0.0011972	0.00168082	0.0853119	0.278582	0.99979	0.936929	10	0
C9orf152	0.000717759	0.00168026	0.691049	0.529187	0.99979	0.96956	1	0
IGLON5	0.000618266	0.00167929	0.974807	0.635724	0.99979	0.974294	9	0
ENDOD1	0.000119394	0.00167913	0.941831	0.637567	0.99979	0.974294	41	0
HPCAL4	0.00150235	0.00167906	0.221187	0.320683	0.99979	0.941655	4	0
SOBP	0.00111456	0.00167805	0.220614	0.388717	0.99979	0.948376	11	0
RASD1	0.00646856	0.00167698	0.241142	0.506668	0.99979	0.965722	2	0
SMOC1	0.00133972	0.00167629	0.146132	0.375196	0.99979	0.946129	18	0
SULT1A2	-0.00111728	0.00167621	0.258247	0.601276	0.99979	0.972206	5	0
XNDC1N	0.000641723	0.00167599	0.24301	0.138216	0.99979	0.923471	84	0
MSLN	0.00052999	0.00167555	0.996051	0.742981	0.99979	0.986931	12	0
SLC27A6	-0.000635078	0.00167524	0.649577	0.751457	0.99979	0.9881	12	0
RABEP2	0.000925172	0.00167378	0.000867871	0.00425247	0.649076	0.39755	175	0
TMEM121B	8.16e-05	0.00167261	0.664931	0.40579	0.99979	0.950119	55	0
LAPTM4B	0.00102438	0.0016726	0.378263	0.7159	0.99979	0.98425	9	0
ITGB1BP1	0.000548307	0.00167237	0.310307	0.147637	0.99979	0.923471	144	0
HIP1R	0.00105857	0.00167054	0.197286	0.53735	0.99979	0.969825	17	0
MED19	0.00090463	0.00167009	0.0917875	0.269201	0.99979	0.93316	41	0
CLUAP1	0.000798434	0.00166993	0.0749084	0.579957	0.99979	0.97159	38	0
SHISA6	0.000932745	0.00166976	0.371295	0.33043	0.99979	0.941935	7	0
LONRF3	0.000572274	0.00166975	0.302277	0.191148	0.99979	0.925113	83	0
ANXA2R	0.00113046	0.00166975	0.25985	0.276201	0.99979	0.935815	7	0
TAC4	0.000152606	0.00166942	0.914026	0.496015	0.99979	0.963156	23	0
THTPA	0.000865268	0.00166824	0.0855494	0.174945	0.99979	0.923471	39	0
PDE4D	0.000681005	0.00166755	0.0814549	0.0574303	0.99979	0.911826	231	0
ETV4	0.00143246	0.00166707	0.758081	0.672017	0.99979	0.97542	5	0
MMP14	0.000585203	0.0016666	0.0995705	0.260725	0.99979	0.93316	130	0
ABHD4	0.000749938	0.0016655	0.533849	0.842761	0.99979	0.992855	32	0
SLC12A5	0.00048608	0.00166476	0.985925	0.94325	0.99979	0.999426	15	0
SCGB2B2	0.00110847	0.00166418	0.105019	0.408525	0.99979	0.950197	40	0
HDDC3	0.000359998	0.00166337	0.872878	0.446225	0.99979	0.952913	25	0
ERP29	0.000591607	0.00166294	0.0953455	0.0737194	0.99979	0.923471	121	0
IMP4	0.000338712	0.00166293	0.365659	0.0770232	0.99979	0.923471	55	0
MEIS1	0.000492063	0.00166255	0.788223	0.594767	0.99979	0.971752	33	0
NCAPH2	0.000503016	0.0016625	0.467821	0.145373	0.99979	0.923471	30	0
EMC7	0.000731605	0.0016619	0.163301	0.203296	0.99979	0.925113	85	0
FOXRED1	0.000837507	0.00166074	0.0316228	0.105765	0.99979	0.923471	89	0
LDLRAP1	0.000302044	0.00166013	0.739961	0.275197	0.99979	0.935492	70	0
NMBR	0.000389576	0.00165939	0.832755	0.534461	0.99979	0.969825	1	0
NLRP11	0.000867446	0.0016576	0.576313	0.344347	0.99979	0.945152	3	0
DNAAF2	0.00100855	0.00165716	0.133252	0.470337	0.99979	0.960115	42	0
RAB3IL1	0.00044669	0.00165663	0.994018	0.401279	0.99979	0.9494	83	0
LTBP4	0.00071095	0.00165631	0.0485427	0.0349969	0.99979	0.862194	58	0
FUT10	0.000497451	0.00165603	0.137649	0.0526587	0.99979	0.901949	159	0
SKP1	0.000415093	0.00165501	0.621541	0.199885	0.99979	0.925113	126	0
WDFY4	0.000286582	0.00165415	0.395278	0.0412143	0.99979	0.879666	1021	0
NTHL1	-0.000184366	0.00165317	0.525373	0.685397	0.99979	0.97845	26	0
C1QTNF6	0.000420005	0.00165162	0.382707	0.436254	0.99979	0.95218	43	0
RAB40B	0.000792392	0.00165129	0.360544	0.740424	0.99979	0.986581	39	0
HNRNPUL2-BSCL2	0.00209539	0.00165062	0.17079	0.954918	0.99979	0.999426	8	0
ATP5F1A	0.000487725	0.00165051	0.531888	0.138535	0.99979	0.923471	97	0
PIDD1	0.000492065	0.0016496	0.225859	0.0211673	0.99979	0.765189	50	0
ZFPM2	0.00060355	0.00164952	0.669301	0.880448	0.99979	0.995977	26	0
TM7SF2	0.00086573	0.00164906	0.312885	0.371689	0.99979	0.946129	15	0
ZNF142	0.000870835	0.00164877	0.059872	0.230909	0.99979	0.931027	93	0
PPP1R3A	0.00142795	0.00164861	0.453189	0.53697	0.99979	0.969825	1	0
ALDH8A1	0.000400702	0.00164845	0.760721	0.494925	0.99979	0.962445	3	0
CEP250	0.000484545	0.00164681	0.102026	0.0951516	0.99979	0.923471	130	0
FAM131B	0.000713706	0.00164586	0.713965	0.409935	0.99979	0.950197	2	0
THOC6	0.000590889	0.00164583	0.348572	0.15708	0.99979	0.923471	30	0
BTG1	0.000669249	0.00164538	0.0196339	0.037183	0.99979	0.864022	281	0
ABLIM1	0.000336077	0.00164496	0.582921	0.754744	0.99979	0.9881	18	0
UCHL1	0.000491135	0.00164486	0.867119	0.544091	0.99979	0.969825	25	0
EMC6	0.000642304	0.00164364	0.221244	0.172266	0.99979	0.923471	56	0
ZNF649	0.000250589	0.00164353	0.839869	0.450711	0.99979	0.952913	43	0
CD101	0.000693813	0.00164285	0.744557	0.982181	0.99979	0.999426	4	0
H2BC21	0.000632932	0.00164284	0.307991	0.148767	0.99979	0.923471	57	0
NEO1	0.000716286	0.00164263	0.188753	0.321307	0.99979	0.941655	100	0
COL6A2	0.00131828	0.00164235	0.483353	0.538594	0.99979	0.969825	1	0
DCLRE1A	0.00154002	0.00164214	0.195709	0.347558	0.99979	0.945152	17	0
TPBGL	0.00191492	0.00164193	0.346875	0.538639	0.99979	0.969825	1	0
CNTNAP5	0.00154536	0.00164182	0.0601336	0.647732	0.99979	0.974294	16	0
CCL20	0.00112249	0.00164167	0.145173	0.172205	0.99979	0.923471	9	0
KLRC1	-0.000569165	0.00164163	0.733714	0.538685	0.99979	0.969825	1	0
MPND	0.000257542	0.00164045	0.637445	0.179758	0.99979	0.923487	25	0
UTS2B	0.00125241	0.0016399	0.501212	0.538891	0.99979	0.969825	1	0
SLC40A1	0.000603257	0.00163978	0.158017	0.171462	0.99979	0.923471	111	0
ARL14EPL	0.00101433	0.00163964	0.56105	0.670121	0.99979	0.975318	12	0
FANCA	0.000319708	0.00163855	0.929346	0.377392	0.99979	0.947067	48	0
IL11	0.00200909	0.00163841	0.33	0.53936	0.99979	0.969825	1	0
NHLRC1	-0.00264138	0.00163835	0.252872	0.539395	0.99979	0.969825	1	0
RDH16	9.54e-05	0.00163726	0.727921	0.724851	0.99979	0.984823	3	0
DAW1	-0.00265209	0.00163672	0.256708	0.371894	0.99979	0.946129	3	0
CACTIN	0.00132604	0.00163668	0.0490608	0.402748	0.99979	0.9494	36	0
C12orf57	-0.000556429	0.00163648	0.584648	0.823347	0.99979	0.990626	21	0
NEMP1	0.000553364	0.00163644	0.130849	0.00586803	0.99979	0.455236	100	0
ZNF737	0.000172149	0.00163616	0.97711	0.355564	0.99979	0.946129	69	0
	0.000536493	0.00163548	0.333369	0.187757	0.99979	0.925113	21	0
EGFL6	0.00439587	0.00163519	0.857346	0.424284	0.99979	0.951207	2	0
TRPC4	0.000283957	0.00163473	0.833359	0.665781	0.99979	0.975318	4	0
RRP36	0.000540658	0.0016347	0.0573948	0.0862447	0.99979	0.923471	138	0
TRPC6	0.000520349	0.00163431	0.518827	0.450272	0.99979	0.952913	7	0
AASS	0.00110878	0.00163376	0.0722763	0.327198	0.99979	0.941935	84	0
MCRIP2	0.00056433	0.00163327	0.34008	0.138067	0.99979	0.923471	127	0
TRMT61A	0.000453102	0.0016332	0.689255	0.978853	0.99979	0.999426	28	0
DUSP1	0.000635528	0.00163237	0.0491806	0.000599021	0.99979	0.102555	220	0
ADAT2	0.000939577	0.00163107	0.0717951	0.385307	0.99979	0.947948	111	0
PPP1CC	0.000808337	0.00163062	0.092655	0.520036	0.99979	0.967414	140	0
MTUS2	0.000246178	0.00163013	0.871563	0.428908	0.99979	0.95218	11	0
NLRC4	0.000638529	0.00162895	0.0339118	0.0168876	0.99979	0.697268	173	0
LGR4	0.000737015	0.00162774	0.0950936	0.110131	0.99979	0.923471	118	0
GIPC1	0.000395676	0.00162704	0.429269	0.0864785	0.99979	0.923471	68	0
HIC1	0.000484834	0.00162695	0.554373	0.378691	0.99979	0.947067	6	0
C5orf34	0.000503192	0.00162659	0.461267	0.142529	0.99979	0.923471	32	0
MINPP1	0.000292225	0.00162631	0.256718	0.0427013	0.99979	0.879666	67	0
H3-3A	0.000416448	0.00162601	0.241936	0.00214793	0.99979	0.258662	166	0
MASP2	0.000408875	0.00162505	0.924042	0.942495	0.99979	0.999426	14	0
EDIL3	0.00078534	0.00162449	0.290283	0.152274	0.99979	0.923471	64	0
CFAP99	-0.00355035	0.00162411	0.178566	0.543351	0.99979	0.969825	1	0
MAP2K3	0.000166211	0.00162375	0.486883	0.503755	0.99979	0.965219	80	0
TSGA13	-0.00264448	0.0016228	0.252649	0.543742	0.99979	0.969825	1	0
LBHD1	0.000660339	0.00162275	0.33507	0.339578	0.99979	0.943397	14	0
GP1BA	0.00332266	0.00162101	0.525208	0.391195	0.99979	0.948614	3	0
TACC2	0.00140105	0.00162049	0.525951	0.899796	0.99979	0.998185	9	0
LONRF2	-0.00143096	0.00161988	0.295306	0.523141	0.99979	0.968537	2	0
USP21	0.000510384	0.00161964	0.631648	0.550262	0.99979	0.969825	39	0
RNF19B	0.000769619	0.00161947	0.0500066	0.0212039	0.99979	0.765189	171	0
MYO16	0.000451578	0.00161945	0.912737	0.494268	0.99979	0.961997	9	0
IFT172	0.000479362	0.00161819	0.326567	0.463137	0.99979	0.959086	98	0
ZNF37A	0.00394362	0.00161791	0.163927	0.545283	0.99979	0.969825	1	0
JPH2	0.000471681	0.00161713	0.729289	0.492725	0.99979	0.961836	2	0
SLC26A5	0.000621042	0.00161708	0.590572	0.671809	0.99979	0.975318	17	0
EML3	0.000904822	0.00161651	0.0158851	0.136684	0.99979	0.923471	121	0
GPALPP1	0.000982853	0.00161642	0.00538256	0.0544597	0.99979	0.901949	154	0
SERP2	0.00127408	0.00161638	0.193599	0.571487	0.99979	0.97159	6	0
C9orf153	0.000145783	0.00161475	0.609678	0.632727	0.99979	0.974294	29	0
KLHL42	0.000435729	0.00161439	0.553297	0.178097	0.99979	0.923471	83	0
ZNF449	0.000847044	0.00161436	0.0431873	0.142896	0.99979	0.923471	54	0
CDH13	0.00103913	0.00161435	0.0927746	0.382163	0.99979	0.947656	41	0
CNTN4	0.00079495	0.0016143	0.158742	0.189855	0.99979	0.925113	25	0
FMO4	0.00114274	0.00161377	0.0249236	0.377454	0.99979	0.947067	65	0
MARK4	0.000689844	0.0016132	0.058588	0.0650629	0.99979	0.917748	194	0
PRKCG	0.00181922	0.00161201	0.344072	0.951522	0.99979	0.999426	2	0
ACER2	0.000776242	0.00161154	0.20507	0.803561	0.99979	0.990479	45	0
LYSMD4	0.00071642	0.00161102	0.33682	0.253459	0.99979	0.932423	50	0
REPS2	0.00088947	0.00161087	0.0188258	0.0568599	0.99979	0.90943	158	0
PKNOX2	0.000660157	0.00160904	0.79924	0.61238	0.99979	0.973645	5	0
RGMB	0.000161988	0.00160861	0.870744	0.628669	0.99979	0.974294	34	0
TPRA1	-3.61e-05	0.00160829	0.510926	0.439865	0.99979	0.95218	72	0
SEZ6L	0.00106454	0.00160699	0.116712	0.41204	0.99979	0.950197	40	0
CLNK	0.000973271	0.00160603	0.465164	0.942264	0.99979	0.999426	9	0
SFI1	0.000740089	0.00160569	0.329892	0.230342	0.99979	0.930934	122	0
USP38	0.000530355	0.00160511	0.116364	0.0893881	0.99979	0.923471	149	0
NPIPB15	0.000776953	0.00160478	0.112968	0.321461	0.99979	0.941655	43	0
SLC26A2	0.000854649	0.0016041	0.0275489	0.0265985	0.99979	0.816937	108	0
DPEP3	-0.00184917	0.00160372	0.366997	0.548245	0.99979	0.969825	1	0
ZNF135	0.00106283	0.00160368	0.229719	0.327227	0.99979	0.941935	8	0
RXRG	0.000486255	0.0016036	0.788968	0.548257	0.99979	0.969825	1	0
CA10	0.00189829	0.00160316	0.152628	0.641538	0.99979	0.974294	5	0
C4orf19	0.000591419	0.00160297	0.161422	0.0542007	0.99979	0.901949	213	0
ONECUT2	0.00173378	0.00160223	0.38291	0.548545	0.99979	0.969825	1	0
TIGD2	0.000755379	0.001602	0.364761	0.250959	0.99979	0.931331	13	0
FSIP2	0.00124959	0.00160197	0.428924	0.974172	0.99979	0.999426	9	0
OPALIN	0.000968407	0.00160192	0.386526	0.39307	0.99979	0.949353	6	0
PFN2	0.0038929	0.00160158	0.16603	0.548637	0.99979	0.969825	1	0
ACOT7	0.000961526	0.00160148	0.122723	0.294179	0.99979	0.937408	41	0
SOX2	0.00177795	0.00160113	0.468534	0.800246	0.99979	0.990479	2	0
FRMPD1	0.000871636	0.00159995	0.437015	0.4429	0.99979	0.95218	8	0
CHRM3	0.00116597	0.00159955	0.351736	0.514264	0.99979	0.966371	7	0
IGFBP7	0.000263509	0.00159844	0.701941	0.142769	0.99979	0.923471	22	0
KDM6B	0.0009189	0.00159769	0.0828713	0.186069	0.99979	0.925113	79	0
ZNF830	0.00065989	0.00159731	0.204547	0.106704	0.99979	0.923471	80	0
TRIP10	0.000280404	0.00159724	0.490806	0.404354	0.99979	0.949595	43	0
ESS2	-5.97e-05	0.00159684	0.595343	0.841106	0.99979	0.992855	25	0
NOP16	0.000830429	0.0015949	0.0828451	0.387361	0.99979	0.947948	34	0
HMGN3	0.000478337	0.00159452	0.378195	0.0152583	0.99979	0.669199	299	0
EXTL2	0.000714629	0.00159441	0.0255473	0.133917	0.99979	0.923471	104	0
PEG10	0.000832342	0.00159401	0.170184	0.525924	0.99979	0.969075	13	0
CENPL	0.000456593	0.00159347	0.272757	0.36627	0.99979	0.946129	17	0
TTC8	0.000554242	0.00159337	0.0745996	0.0597699	0.99979	0.915483	97	0
RTL8C	0.000285708	0.00159325	0.819234	0.871236	0.99979	0.995038	78	0
NRCAM	0.000861726	0.00159216	0.298531	0.73475	0.99979	0.985555	70	0
CCDC163	-0.000161684	0.00159172	0.713715	0.88846	0.99979	0.996792	10	0
OSBPL6	0.000478582	0.00159091	0.107941	0.0699251	0.99979	0.923471	177	0
LRFN3	0.000562782	0.00159059	0.778879	0.757718	0.99979	0.9881	23	0
TIGIT	0.000951231	0.00158882	0.603408	0.552326	0.99979	0.970235	1	0
RBM7	0.00251806	0.00158829	0.23967	0.554354	0.99979	0.971076	2	0
VAV3	0.000759521	0.00158646	0.36814	0.410072	0.99979	0.950197	20	0
SLIRP	0.000284002	0.00158567	0.90686	0.137306	0.99979	0.923471	143	0
PKD2L2	0.000875512	0.0015856	0.151334	0.432664	0.99979	0.95218	43	0
	0.000779315	0.0015844	0.958837	0.709967	0.99979	0.983685	15	0
RPP25L	0.000199742	0.00158407	0.82626	0.934977	0.99979	0.998965	26	0
RS1	0.00116903	0.00158346	0.527239	0.553961	0.99979	0.971076	1	0
KCNAB1	0.00098337	0.00158187	0.106018	0.0950603	0.99979	0.923471	19	0
C2orf80	0.00162417	0.00158167	0.405742	0.554343	0.99979	0.971076	1	0
CFL1	0.000411272	0.00158089	0.548367	0.155448	0.99979	0.923471	216	0
NKAPL	0.000505723	0.00158054	0.59047	0.280755	0.99979	0.937181	16	0
HTR2A	0.000235081	0.00157978	0.852801	0.409239	0.99979	0.950197	3	0
HSD17B1	0.000983092	0.00157952	0.303447	0.50021	0.99979	0.963408	26	0
H4C8	0.000767777	0.00157928	0.0903252	0.102557	0.99979	0.923471	52	0
PRR29	0.00129136	0.00157767	0.598211	0.641359	0.99979	0.974294	2	0
WWC1	0.000522202	0.0015766	0.918811	0.971719	0.99979	0.999426	10	0
OTOP3	-0.000903845	0.00157654	0.610163	0.555377	0.99979	0.971207	1	0
RXFP2	0.00326604	0.00157529	0.197737	0.55562	0.99979	0.971207	1	0
ENOPH1	0.000695876	0.00157445	0.321894	0.977658	0.99979	0.999426	105	0
SYNM	-0.000274579	0.00157429	0.533241	0.476336	0.99979	0.961076	18	0
BOK	0.000699333	0.00157397	0.455469	0.390571	0.99979	0.948606	22	0
MYH14	0.000387624	0.00157373	0.632783	0.795374	0.99979	0.990213	12	0
SPTBN5	0.000696825	0.00157318	0.584216	0.715721	0.99979	0.98425	19	0
NCAM1	0.000573345	0.00157284	0.79738	0.918495	0.99979	0.998938	48	0
BRSK1	0.000296156	0.00157245	0.859902	0.510908	0.99979	0.965722	9	0
YY1AP1	0.000521772	0.00157235	0.153702	0.0940668	0.99979	0.923471	372	0
TRUB2	0.000394882	0.00157218	0.635985	0.390423	0.99979	0.948606	39	0
SEMA4G	0.00107801	0.00157191	0.652421	0.698007	0.99979	0.979649	3	0
NLRP6	0.000643146	0.00157165	0.539351	0.664484	0.99979	0.975318	5	0
ABHD14A	0.00119585	0.00157142	0.162533	0.332352	0.99979	0.942921	5	0
GMPR	0.00103357	0.00157118	0.0488073	0.244767	0.99979	0.931331	28	0
[truncated: 12,212 more rows]
